# Supplementary material for: Analysis of Somatic Mutations in the TCGA-LIHC Whole Exome Sequence to Identify the Neoantigen for Immunotherapy in Hepatocellular Carcinoma
Source: Curr Issues Mol Biol. 2023 Dec 22;46(1):106–20. doi: 10.3390/cimb46010009 (PMC10813969; doi:10.3390/cimb46010009)
Supplement: Supplementary file 1 [file cimb-46-00009-s001.zip]

Archive with 5 entries (5 files):
- S1_python script.pdf
- S2.xlsx
- S3.xlsx
- S4.xlsx
- S5.xlsx
