# Supplementary material for: Analysis of Somatic Mutations in the TCGA-LIHC Whole Exome Sequence to Identify the Neoantigen for Immunotherapy in Hepatocellular Carcinoma
Source: Curr Issues Mol Biol. 2023 Dec 22;46(1):106–20. doi: 10.3390/cimb46010009 (PMC10813969; doi:10.3390/cimb46010009)
Supplement: Supplementary file 1 [file cimb-46-00009-s001.zip › S2.xlsx]

## Sheet: Sheet1
	Tumor_Sample_Barcode	Gender	status	Age
1	TCGA-2V-A95S-01A-11D-A36X-10	male	Alive	NA
2	TCGA-2Y-A9GS-01A-12D-A382-10	male	dead	58
3	TCGA-2Y-A9GT-01A-11D-A382-10	male	dead	51
4	TCGA-2Y-A9GU-01A-11D-A382-10	female	alive	55
5	TCGA-2Y-A9GV-01A-11D-A382-10	female	dead	54
6	TCGA-2Y-A9GW-01A-11D-A382-10	male	dead	64
7	TCGA-2Y-A9GX-01A-11D-A382-10	male	Alive	68
8	TCGA-2Y-A9GY-01A-11D-A382-10	female	dead	64
9	TCGA-2Y-A9GZ-01A-11D-A38X-10	female	dead	82
10	TCGA-2Y-A9H0-01A-11D-A382-10	male	Alive	49
11	TCGA-2Y-A9H1-01A-11D-A382-10	male	dead	58
12	TCGA-2Y-A9H2-01A-12D-A382-10	female	Alive	64
13	TCGA-2Y-A9H3-01A-11D-A382-10	male	Alive	45
14	TCGA-2Y-A9H4-01A-11D-A382-10	male	Alive	68
15	TCGA-2Y-A9H5-01A-11D-A382-10	female	dead	59
16	TCGA-2Y-A9H6-01A-11D-A38X-10	female	Alive	68
17	TCGA-2Y-A9H7-01A-11D-A38X-10	female	Alive	81
18	TCGA-2Y-A9H8-01A-11D-A38X-10	female	dead	85
19	TCGA-2Y-A9H9-01A-21D-A38X-10	male	Alive	70
20	TCGA-2Y-A9HA-01A-11D-A38X-10	male	dead	70
21	TCGA-2Y-A9HB-01A-11D-A38X-10	male	Alive	66
22	TCGA-3K-AAZ8-01A-12D-A38X-10	male	Alive	65
23	TCGA-5C-A9VG-01A-11D-A36X-10	male	Alive	58
24	TCGA-5C-A9VH-01A-11D-A36X-10	male	Alive	70
25	TCGA-5C-AAPD-01A-21D-A38X-10	male	Alive	61
26	TCGA-5R-AA1C-01A-11D-A40R-10	male	Alive	57
27	TCGA-5R-AAAM-01A-12D-A40R-10	female	dead	65
28	TCGA-BC-4073-01B-02D-A12Z-10	male	Alive	73
29	TCGA-BC-A10Q-01A-11D-A12Z-10	female	dead	72
30	TCGA-BC-A10R-01A-11D-A12Z-10	female	dead	66
31	TCGA-BC-A10T-01A-11D-A12Z-10	male	dead	76
32	TCGA-BC-A10U-01A-11D-A12Z-10	male	dead	69
33	TCGA-BC-A10W-01A-11D-A12Z-10	male	dead	50
34	TCGA-BC-A10X-01A-11D-A12Z-10	female	dead	52
35	TCGA-BC-A10Y-01A-11D-A12Z-10	male	dead	76
36	TCGA-BC-A10Z-01A-11D-A12Z-10	female	dead	62
37	TCGA-BC-A216-01A-11D-A152-10	female	Alive	62
38	TCGA-BC-A217-01A-11D-A152-10	female	dead	75
39	TCGA-BC-A3KF-01A-11D-A20W-10	female	Alive	66
40	TCGA-BC-A5W4-01A-11D-A28X-10	male	dead	69
41	TCGA-BC-A69H-01A-11D-A30V-10	male	Alive	64
42	TCGA-BC-A8YO-01A-11D-A36X-10	female	Alive	66
43	TCGA-BD-A2L6-01A-11D-A20W-10	male	Alive	69
44	TCGA-BD-A3EP-01A-11D-A22F-10	female	Alive	75
45	TCGA-BD-A3ER-01A-11D-A20W-10	male	Alive	62
46	TCGA-BW-A5NO-01A-11D-A27I-10	male	Alive	50
47	TCGA-BW-A5NP-01A-11D-A27I-10	female	Alive	26
48	TCGA-BW-A5NQ-01A-11D-A27I-10	male	Alive	63
49	TCGA-CC-5258-01A-01D-A12Z-10	male	dead	48
50	TCGA-CC-5259-01A-31D-A20W-10	female	Alive	60
51	TCGA-CC-5260-01A-01D-A12Z-10	female	dead	61
52	TCGA-CC-5262-01A-01D-A12Z-10	male	dead	67
53	TCGA-CC-5263-01A-01D-A12Z-10	male	dead	35
54	TCGA-CC-5264-01A-01D-A12Z-10	male	dead	71
55	TCGA-CC-A123-01A-11D-A12Z-10	female	Alive	24
56	TCGA-CC-A1HT-01A-11D-A12Z-10	male	dead	50
57	TCGA-CC-A3M9-01A-11D-A20W-10	male	dead	45
58	TCGA-CC-A3MA-01A-11D-A20W-10	male	dead	61
59	TCGA-CC-A3MB-01A-11D-A20W-10	male	dead	36
60	TCGA-CC-A3MC-01A-11D-A22F-10	male	Alive	54
61	TCGA-CC-A5UC-01A-11D-A28X-10	male	dead	63
62	TCGA-CC-A5UD-01A-11D-A28X-10	male	dead	45
63	TCGA-CC-A5UE-01A-11D-A28X-10	male	dead	48
64	TCGA-CC-A7IE-01A-21D-A382-10	male	dead	57
65	TCGA-CC-A7IF-01A-11D-A33K-10	male	dead	59
66	TCGA-CC-A7IG-01A-11D-A33K-10	male	dead	47
67	TCGA-CC-A7IH-01A-11D-A33K-10	male	Alive	58
68	TCGA-CC-A7II-01A-11D-A33K-10	male	Alive	54
69	TCGA-CC-A7IJ-01A-11D-A33Q-10	male	Alive	56
70	TCGA-CC-A7IK-01A-12D-A33Q-10	male	dead	59
71	TCGA-CC-A7IL-01A-11D-A33Q-10	male	dead	61
72	TCGA-CC-A8HS-01A-11D-A35Z-10	male	dead	18
73	TCGA-CC-A8HT-01A-11D-A35Z-10	male	dead	74
74	TCGA-CC-A8HU-01A-11D-A35Z-10	female	dead	39
75	TCGA-CC-A8HV-01A-11D-A35Z-10	female	dead	51
76	TCGA-CC-A9FS-01A-11D-A36X-10	male	Alive	55
77	TCGA-CC-A9FU-01A-11D-A36X-10	female	Alive	52
78	TCGA-CC-A9FV-01A-11D-A36X-10	male	Alive	57
79	TCGA-CC-A9FW-01A-11D-A36X-10	male	Alive	68
80	TCGA-DD-A113-01A-11D-A12Z-10	female	Alive	55
81	TCGA-DD-A114-01A-11D-A12Z-10	male	dead	42
82	TCGA-DD-A115-01A-11D-A12Z-10	male	dead	53
83	TCGA-DD-A116-01A-11D-A12Z-10	male	dead	68
84	TCGA-DD-A118-01A-11D-A12Z-10	female	Alive	77
85	TCGA-DD-A119-01A-11D-A12Z-10	male	dead	40
86	TCGA-DD-A11A-01A-11D-A12Z-10	male	dead	67
87	TCGA-DD-A11B-01A-11D-A12Z-10	male	dead	73
88	TCGA-DD-A11C-01A-11D-A12Z-10	male	Alive	69
89	TCGA-DD-A11D-01A-11D-A12Z-10	female	dead	57
90	TCGA-DD-A1E9-01A-21D-A152-10	male	dead	70
91	TCGA-DD-A1EA-01A-11D-A12Z-10	male	Alive	68
92	TCGA-DD-A1EB-01A-11D-A12Z-10	female	Alive	72
93	TCGA-DD-A1EC-01A-21D-A12Z-10	female	Alive	20
94	TCGA-DD-A1ED-01A-11D-A152-10	male	Alive	68
95	TCGA-DD-A1EE-01A-11D-A12Z-10	male	dead	73
96	TCGA-DD-A1EF-01A-11D-A12Z-10	female	dead	57
97	TCGA-DD-A1EH-01A-11D-A12Z-10	male	Alive	23
98	TCGA-DD-A1EI-01A-11D-A12Z-10	male	Alive	46
99	TCGA-DD-A1EJ-01A-11D-A152-10	female	dead	71
100	TCGA-DD-A1EK-01A-11D-A20W-10	female	dead	64
101	TCGA-DD-A1EL-01A-11D-A152-10	male	dead	23
102	TCGA-DD-A39V-01A-11D-A20W-10	male	dead	77
103	TCGA-DD-A39W-01A-11D-A20W-10	female	dead	29
104	TCGA-DD-A39X-01A-11D-A20W-10	female	dead	78
105	TCGA-DD-A39Z-01A-11D-A20W-10	female	dead	43
106	TCGA-DD-A3A2-01A-11D-A20W-10	female	dead	76
107	TCGA-DD-A3A3-01A-11D-A22F-10	male	dead	45
108	TCGA-DD-A3A4-01A-11D-A22F-10	male	dead	37
109	TCGA-DD-A3A5-01A-11D-A22F-10	female	dead	66
110	TCGA-DD-A3A6-01A-11D-A22F-10	female	dead	72
111	TCGA-DD-A3A7-01A-11D-A22F-10	male	dead	67
112	TCGA-DD-A3A8-01A-11D-A22F-10	male	dead	75
113	TCGA-DD-A3A9-01A-11D-A25V-10	female	dead	64
114	TCGA-DD-A4NA-01A-11D-A25V-10	female	Alive	67
115	TCGA-DD-A4NB-01A-12D-A25V-10	male	Alive	25
116	TCGA-DD-A4ND-01A-11D-A25V-10	female	Alive	56
117	TCGA-DD-A4NE-01A-11D-A27I-10	female	dead	75
118	TCGA-DD-A4NF-01A-11D-A27I-10	male	Alive	72
119	TCGA-DD-A4NG-01A-11D-A27I-10	male	dead	77
120	TCGA-DD-A4NH-01A-11D-A27I-10	female	Alive	65
121	TCGA-DD-A4NI-01A-11D-A27I-10	male	Alive	67
122	TCGA-DD-A4NJ-01A-11D-A27I-10	female	Alive	54
123	TCGA-DD-A4NK-01A-11D-A28X-10	female	dead	80
124	TCGA-DD-A4NL-01A-11D-A28X-10	male	Alive	46
125	TCGA-DD-A4NN-01A-11D-A28X-10	female	dead	56
126	TCGA-DD-A4NO-01A-11D-A28X-10	male	Alive	65
127	TCGA-DD-A4NP-01A-11D-A28X-10	male	Alive	32
128	TCGA-DD-A4NQ-01A-21D-A28X-10	male	dead	60
129	TCGA-DD-A4NR-01A-11D-A30V-10	female	dead	85
130	TCGA-DD-A4NS-01A-11D-A30V-10	female	dead	61
131	TCGA-DD-A4NV-01A-11D-A30V-10	male	Alive	61
132	TCGA-DD-A73A-01A-12D-A32G-10	male	Alive	71
133	TCGA-DD-A73B-01A-12D-A32G-10	female	dead	72
134	TCGA-DD-A73C-01A-12D-A33K-10	female	Alive	65
135	TCGA-DD-A73D-01A-12D-A32G-10	female	Alive	68
136	TCGA-DD-A73E-01A-12D-A32G-10	male	Alive	66
137	TCGA-DD-A73F-01A-11D-A32G-10	female	Alive	77
138	TCGA-DD-A73G-01A-22D-A32G-10	female	Alive	73
139	TCGA-DD-AA3A-01A-11D-A36X-10	female	dead	81
140	TCGA-DD-AAC8-01A-11D-A40R-10	male	dead	72
141	TCGA-DD-AAC9-01A-11D-A40R-10	male	Alive	51
142	TCGA-DD-AACA-01A-11D-A40R-10	male	Alive	65
143	TCGA-DD-AACB-01A-11D-A40R-10	female	Alive	74
144	TCGA-DD-AACC-01A-11D-A40R-10	male	dead	61
145	TCGA-DD-AACD-01A-11D-A40R-10	male	dead	48
146	TCGA-DD-AACE-01A-11D-A40R-10	male	Alive	62
147	TCGA-DD-AACF-01A-11D-A40R-10	male	dead	68
148	TCGA-DD-AACG-01A-11D-A40R-10	male	dead	52
149	TCGA-DD-AACH-01A-11D-A40R-10	male	dead	69
150	TCGA-DD-AACI-01A-11D-A40R-10	male	Alive	69
151	TCGA-DD-AACJ-01A-11D-A40R-10	male	Alive	75
152	TCGA-DD-AACK-01A-11D-A40R-10	male	Alive	70
153	TCGA-DD-AACL-01A-11D-A40R-10	female	dead	66
154	TCGA-DD-AACM-01A-11D-A40R-10	male	Alive	48
155	TCGA-DD-AACN-01A-11D-A40R-10	male	Alive	32
156	TCGA-DD-AACO-01A-11D-A40R-10	male	Alive	40
157	TCGA-DD-AACP-01A-11D-A40R-10	male	Alive	64
158	TCGA-DD-AACQ-01A-11D-A40R-10	male	dead	50
159	TCGA-DD-AACS-01A-11D-A40R-10	male	Alive	39
160	TCGA-DD-AACT-01A-11D-A40R-10	female	Alive	69
161	TCGA-DD-AACU-01A-11D-A40R-10	male	Alive	59
162	TCGA-DD-AACV-01A-11D-A40R-10	male	Alive	53
163	TCGA-DD-AACW-01A-11D-A40R-10	male	Alive	43
164	TCGA-DD-AACX-01A-11D-A40R-10	male	Alive	66
165	TCGA-DD-AACY-01A-11D-A40R-10	male	Alive	61
166	TCGA-DD-AACZ-01A-11D-A40R-10	female	dead	63
167	TCGA-DD-AAD0-01A-11D-A40R-10	female	Alive	73
168	TCGA-DD-AAD1-01A-11D-A40R-10	female	Alive	51
169	TCGA-DD-AAD2-01A-11D-A40R-10	male	Alive	66
170	TCGA-DD-AAD3-01A-11D-A40R-10	male	Alive	43
171	TCGA-DD-AAD5-01A-11D-A40R-10	male	Alive	54
172	TCGA-DD-AAD6-01A-11D-A40R-10	male	Alive	66
173	TCGA-DD-AAD8-01A-11D-A40R-10	female	Alive	73
174	TCGA-DD-AADC-01A-11D-A40R-10	male	dead	53
175	TCGA-DD-AADD-01A-11D-A40R-10	male	Alive	51
176	TCGA-DD-AADE-01A-11D-A40R-10	male	Alive	50
177	TCGA-DD-AADF-01A-11D-A40R-10	female	dead	64
178	TCGA-DD-AADG-01A-11D-A40R-10	male	Alive	70
179	TCGA-DD-AADI-01A-11D-A40R-10	female	Alive	43
180	TCGA-DD-AADJ-01A-11D-A40R-10	female	Alive	70
181	TCGA-DD-AADK-01A-11D-A40R-10	female	Alive	68
182	TCGA-DD-AADL-01A-11D-A40R-10	male	Alive	58
183	TCGA-DD-AADM-01A-11D-A40R-10	male	dead	58
184	TCGA-DD-AADN-01A-11D-A40R-10	male	Alive	59
185	TCGA-DD-AADO-01A-11D-A40R-10	male	Alive	55
186	TCGA-DD-AADP-01A-11D-A38X-10	male	Alive	45
187	TCGA-DD-AADQ-01A-11D-A40R-10	male	Alive	59
188	TCGA-DD-AADR-01A-11D-A40R-10	male	Alive	58
189	TCGA-DD-AADS-01A-11D-A40R-10	male	Alive	63
190	TCGA-DD-AADU-01A-11D-A40R-10	male	Alive	60
191	TCGA-DD-AADV-01A-11D-A38X-10	male	Alive	50
192	TCGA-DD-AADW-01A-11D-A38X-10	male	Alive	48
193	TCGA-DD-AADY-01A-11D-A40R-10	female	Alive	55
194	TCGA-DD-AAE0-01A-11D-A40R-10	female	Alive	45
195	TCGA-DD-AAE1-01A-11D-A40R-10	male	Alive	52
196	TCGA-DD-AAE2-01A-11D-A40R-10	male	Alive	51
197	TCGA-DD-AAE3-01A-11D-A40R-10	male	Alive	50
198	TCGA-DD-AAE4-01A-11D-A40R-10	female	Alive	49
199	TCGA-DD-AAE6-01A-11D-A40R-10	female	Alive	59
200	TCGA-DD-AAE9-01A-11D-A40R-10	male	Alive	69
201	TCGA-DD-AAEA-01A-11D-A40R-10	male	Alive	65
202	TCGA-DD-AAEB-01A-11D-A40R-10	male	Alive	60
203	TCGA-DD-AAED-01A-12D-A40R-10	male	Alive	51
204	TCGA-DD-AAEE-01A-11D-A40R-10	male	Alive	55
205	TCGA-DD-AAEG-01A-11D-A38X-10	female	Alive	59
206	TCGA-DD-AAEH-01A-11D-A40R-10	male	Alive	73
207	TCGA-DD-AAEI-01A-11D-A40R-10	male	Alive	72
208	TCGA-DD-AAEK-01A-11D-A40R-10	male	Alive	51
209	TCGA-DD-AAVP-01A-11D-A40R-10	male	Alive	48
210	TCGA-DD-AAVQ-01A-11D-A40R-10	male	Alive	38
211	TCGA-DD-AAVR-01A-11D-A40R-10	male	Alive	44
212	TCGA-DD-AAVS-01A-11D-A40R-10	male	Alive	56
213	TCGA-DD-AAVU-01A-11D-A40R-10	male	Alive	46
214	TCGA-DD-AAVV-01A-11D-A40R-10	male	Alive	56
215	TCGA-DD-AAVW-01A-11D-A40R-10	male	Alive	35
216	TCGA-DD-AAVX-01A-11D-A40R-10	male	Alive	38
217	TCGA-DD-AAVY-01A-11D-A40R-10	male	Alive	56
218	TCGA-DD-AAVZ-01A-11D-A40R-10	male	Alive	38
219	TCGA-DD-AAW0-01A-11D-A40R-10	male	Alive	54
220	TCGA-DD-AAW1-01A-11D-A40P-10	male	Alive	55
221	TCGA-DD-AAW2-01A-11D-A40P-10	male	Alive	69
222	TCGA-DD-AAW3-01A-11D-A40P-10	male	Alive	69
223	TCGA-ED-A459-01A-11D-A25V-10	male	Alive	47
224	TCGA-ED-A4XI-01A-11D-A25V-10	male	Alive	58
225	TCGA-ED-A5KG-01A-11D-A27I-10	female	Alive	60
226	TCGA-ED-A627-01A-12D-A30V-10	male	Alive	74
227	TCGA-ED-A66X-01A-11D-A30V-10	male	Alive	35
228	TCGA-ED-A66Y-01A-11D-A30V-10	female	dead	51
229	TCGA-ED-A7PX-01A-51D-A34Z-10	female	Alive	48
230	TCGA-ED-A7PY-01A-11D-A33Q-10	female	Alive	20
231	TCGA-ED-A7PZ-01A-11D-A33Q-10	male	Alive	61
232	TCGA-ED-A7XO-01A-11D-A34Z-10	male	Alive	29
233	TCGA-ED-A7XP-01A-11D-A34Z-10	female	Alive	53
234	TCGA-ED-A82E-01A-11D-A34Z-10	female	Alive	60
235	TCGA-ED-A8O5-01A-11D-A35Z-10	female	Alive	59
236	TCGA-ED-A8O6-01A-11D-A35Z-10	female	dead	50
237	TCGA-ED-A97K-01A-21D-A382-10	male	Alive	54
238	TCGA-EP-A12J-01A-11D-A12Z-10	male	Alive	62
239	TCGA-EP-A26S-01A-11D-A16V-10	male	Alive	70
240	TCGA-EP-A2KA-01A-11D-A183-10	female	dead	52
241	TCGA-EP-A2KB-01A-11D-A183-10	female	dead	46
242	TCGA-EP-A2KC-01A-11D-A20W-10	male	dead	62
243	TCGA-EP-A3JL-01A-11D-A20W-10	male	Alive	76
244	TCGA-EP-A3RK-01A-11D-A22F-10	male	Alive	73
245	TCGA-ES-A2HS-01A-11D-A183-10	male	dead	80
246	TCGA-ES-A2HT-01A-12D-A183-10	male	dead	54
247	TCGA-FV-A23B-01A-11D-A16V-10	female	dead	70
248	TCGA-FV-A2QQ-01A-11D-A22F-10	male	Alive	80
249	TCGA-FV-A2QR-01A-11D-A20W-10	male	dead	NA
250	TCGA-FV-A3I0-01A-11D-A22F-10	female	Alive	76
251	TCGA-FV-A3I1-01A-11D-A22F-10	female	dead	NA
252	TCGA-FV-A3R2-01A-11D-A22F-10	male	dead	75
253	TCGA-FV-A3R3-01A-11D-A22F-10	female	dead	38
254	TCGA-FV-A495-01A-11D-A25V-10	female	Alive	51
255	TCGA-FV-A496-01A-11D-A25V-10	female	Alive	84
256	TCGA-FV-A4ZP-01A-12D-A25V-10	male	dead	78
257	TCGA-FV-A4ZQ-01A-11D-A25V-10	male	Alive	52
258	TCGA-G3-A25S-01A-11D-A16V-10	male	dead	64
259	TCGA-G3-A25T-01A-11D-A16V-10	female	Alive	45
260	TCGA-G3-A25U-01A-11D-A16V-10	female	Alive	63
261	TCGA-G3-A25V-01A-11D-A16V-10	male	Alive	68
262	TCGA-G3-A25W-01A-11D-A16V-10	female	Alive	79
263	TCGA-G3-A25Y-01A-11D-A16V-10	female	dead	52
264	TCGA-G3-A25Z-01A-11D-A16V-10	male	Alive	58
265	TCGA-G3-A3CG-01A-11D-A20W-10	male	Alive	80
266	TCGA-G3-A3CH-01A-11D-A22F-10	male	Alive	53
267	TCGA-G3-A3CI-01A-11D-A20W-10	male	Alive	71
268	TCGA-G3-A3CK-01A-11D-A20W-10	male	Alive	61
269	TCGA-G3-A5SI-01A-31D-A27I-10	male	dead	44
270	TCGA-G3-A5SJ-01A-11D-A27I-10	male	Alive	59
271	TCGA-G3-A5SK-01A-11D-A27I-10	male	Alive	58
272	TCGA-G3-A5SL-01A-11D-A27I-10	male	Alive	70
273	TCGA-G3-A5SM-01A-12D-A28X-10	male	Alive	58
274	TCGA-G3-A6UC-01A-21D-A33K-10	male	Alive	65
275	TCGA-G3-A7M5-01A-11D-A33Q-10	male	Alive	76
276	TCGA-G3-A7M6-01A-11D-A33Q-10	female	Alive	60
277	TCGA-G3-A7M7-01A-12D-A34Z-10	male	Alive	65
278	TCGA-G3-A7M8-01A-11D-A33Q-10	male	Alive	31
279	TCGA-G3-A7M9-01A-23D-A34Z-10	male	dead	70
280	TCGA-G3-AAUZ-01A-11D-A382-10	male	Alive	48
281	TCGA-G3-AAV0-01A-11D-A36X-10	male	Alive	58
282	TCGA-G3-AAV1-01A-11D-A382-10	male	dead	51
283	TCGA-G3-AAV2-01A-11D-A36X-10	male	Alive	50
284	TCGA-G3-AAV3-01A-11D-A36X-10	female	Alive	58
285	TCGA-G3-AAV4-01A-11D-A382-10	female	dead	83
286	TCGA-G3-AAV5-01A-11D-A36X-10	male	Alive	67
287	TCGA-G3-AAV6-01A-21D-A36X-10	female	dead	53
288	TCGA-G3-AAV7-01A-11D-A382-10	male	Alive	38
289	TCGA-GJ-A3OU-01A-31D-A382-10	male	Alive	59
290	TCGA-GJ-A6C0-01A-12D-A30V-10	female	dead	75
291	TCGA-GJ-A9DB-01A-11D-A36X-10	male	dead	68
292	TCGA-HP-A5MZ-01A-21D-A27I-10	male	dead	62
293	TCGA-HP-A5N0-01A-11D-A28X-10	female	dead	87
294	TCGA-K7-A5RF-01A-11D-A28X-10	male	Alive	64
295	TCGA-K7-A5RG-01A-11D-A28X-10	male	Alive	66
296	TCGA-K7-A6G5-01A-11D-A30V-10	male	Alive	66
297	TCGA-K7-AAU7-01A-11D-A382-10	male	Alive	61
298	TCGA-KR-A7K0-01A-12D-A33Q-10	male	dead	65
299	TCGA-KR-A7K2-01A-12D-A33Q-10	male	Alive	64
300	TCGA-KR-A7K7-01A-11D-A33K-10	female	Alive	61
301	TCGA-KR-A7K8-01A-11D-A33K-10	male	Alive	57
302	TCGA-LG-A6GG-01A-11D-A30V-10	female	Alive	79
303	TCGA-LG-A9QC-01A-11D-A36X-10	male	Alive	48
304	TCGA-LG-A9QD-01A-11D-A382-10	male	Alive	68
305	TCGA-MI-A75C-01A-11D-A32G-10	male	Alive	64
306	TCGA-MI-A75E-01A-11D-A32G-10	male	Alive	61
307	TCGA-MI-A75G-01A-11D-A32G-10	male	Alive	63
308	TCGA-MI-A75H-01A-11D-A32G-10	male	Alive	77
309	TCGA-MI-A75I-01A-11D-A32G-10	male	Alive	61
310	TCGA-MR-A520-01A-11D-A25V-10	male	Alive	58
311	TCGA-MR-A8JO-01A-12D-A35Z-10	male	Alive	34
312	TCGA-NI-A4U2-01A-11D-A28X-10	male	dead	71
313	TCGA-NI-A8LF-01A-11D-A35Z-10	male	Alive	74
314	TCGA-O8-A75V-01A-11D-A32G-10	male	Alive	54
315	TCGA-PD-A5DF-01A-11D-A27I-10	female	dead	58
316	TCGA-QA-A7B7-01A-11D-A32G-10	male	Alive	48
317	TCGA-RC-A6M3-01A-11D-A32G-10	male	Alive	24
318	TCGA-RC-A6M4-01A-11D-A32G-10	female	Alive	74
319	TCGA-RC-A6M5-01A-11D-A32G-10	female	Alive	20
320	TCGA-RC-A6M6-01A-11D-A32G-10	male	Alive	75
321	TCGA-RC-A7S9-01A-11D-A33Q-10	female	Alive	47
322	TCGA-RC-A7SB-01A-21D-A34Z-10	male	Alive	53
323	TCGA-RC-A7SF-01A-11D-A34Z-10	male	Alive	66
324	TCGA-RC-A7SH-01A-11D-A382-10	male	Alive	42
325	TCGA-RC-A7SK-01A-11D-A34Z-10	male	Alive	59
326	TCGA-RG-A7D4-01A-12D-A33Q-10	male	Alive	69
327	TCGA-T1-A6J8-01A-11D-A32G-10	male	Alive	68
328	TCGA-UB-A7MA-01A-11D-A33Q-10	female	Alive	62
329	TCGA-UB-A7MB-01A-11D-A33Q-10	male	Alive	24
330	TCGA-UB-A7MC-01A-11D-A33Q-10	male	Alive	59
331	TCGA-UB-A7MD-01A-12D-A34Z-10	male	dead	67
332	TCGA-UB-A7ME-01A-11D-A33K-10	male	Alive	51
333	TCGA-UB-A7MF-01A-11D-A33K-10	male	dead	56
334	TCGA-UB-AA0U-01A-11D-A382-10	male	Alive	60
335	TCGA-UB-AA0V-01A-11D-A382-10	female	Alive	69
336	TCGA-WJ-A86L-01A-12D-A45V-10	female	Alive	68
337	TCGA-WQ-A9G7-01A-11D-A36X-10	female	Alive	NA
338	TCGA-WQ-AB4B-01A-11D-A40P-10	male	Alive	62
339	TCGA-WX-AA44-01A-11D-A38X-10	female	Alive	64
340	TCGA-WX-AA46-01A-11D-A38X-10	male	Alive	61
341	TCGA-WX-AA47-01A-11D-A38X-10	female	dead	33
342	TCGA-XR-A8TC-01A-11D-A35Z-10	female	Alive	43
343	TCGA-XR-A8TD-01A-12D-A38X-10	female	Alive	49
344	TCGA-XR-A8TE-01A-11D-A35Z-10	male	Alive	16
345	TCGA-XR-A8TF-01A-11D-A35Z-10	male	dead	74
346	TCGA-XR-A8TG-01A-11D-A35Z-10	male	Alive	58
347	TCGA-YA-A8S7-01A-11D-A36X-10	male	dead	68
348	TCGA-ZP-A9CV-01A-11D-A382-10	male	dead	59
349	TCGA-ZP-A9CY-01A-11D-A382-10	female	Alive	66
350	TCGA-ZP-A9CZ-01A-11D-A382-10	male	Alive	72
351	TCGA-ZP-A9D0-01A-11D-A36X-10	female	Alive	67
352	TCGA-ZP-A9D1-01A-11D-A382-10	female	Alive	56
353	TCGA-ZP-A9D2-01A-11D-A382-10	male	dead	51
354	TCGA-ZP-A9D4-01A-11D-A36X-10	female	Alive	64
355	TCGA-ZS-A9CD-01A-11D-A36X-10	male	dead	73
356	TCGA-ZS-A9CE-01A-11D-A36X-10	female	Alive	79
357	TCGA-ZS-A9CF-01A-11D-A382-10	male	Alive	64
358	TCGA-ZS-A9CG-01A-11D-A36X-10	male	Alive	55
