# Supplementary material for: Analysis of Somatic Mutations in the TCGA-LIHC Whole Exome Sequence to Identify the Neoantigen for Immunotherapy in Hepatocellular Carcinoma
Source: Curr Issues Mol Biol. 2023 Dec 22;46(1):106–20. doi: 10.3390/cimb46010009 (PMC10813969; doi:10.3390/cimb46010009)
Supplement: Supplementary file 1 [file cimb-46-00009-s001.zip › S3.xlsx]

## Sheet: Sheet1
P53	TNN	CTNNB1	MUC16	ALB	PCLO	MUC4	ABCA13	APOB	RYR2
>WT	>WT	>WT	>WT	>WT	>WT	>WTH3485Q	>WT	>WT	>WT
PGRDRRTEEENLRKKGE	WTKGDKELDLCEKVSLQ	SGATTTAPSLSGKGNPE	TQTGSPGATSRGTLTLD	EEGKKLVAASQAALGL	SLTSSMTLNLVTSADYK	SPSSASTGHTTPLHVTI	SAELKEIPTDTSLEKMV	TLPFELRKHKLIDVISM	EPEVPESAFWKKIIAYQ
>MTE286K	>MTD30016E	>MTS45F	>MTT9089P	>MTA602S	>MTN2545X	>MTH3485Q	>MTT302S	>MTH4260X	>MTF4480Y
PGRDRRTEKENLRKKGE	WTKGDKELELCEKVSLQ	SGATTTAPFLSGKGNPE	TQTGSPGAPSRGTLTLD	EEGKKLVASSQAALGL	SLTSSMTLXLVTSADYK	SPSSASTGQTTPLHVTI	SAELKEIPSDTSLEKMV	TLPFELRKXKLIDVISM	EPEVPESAYWKKIIAYQ
>WT	>WT	>WT	>WT	>WT	>WT	>WTG3516X	>WT	>WT	>WT
KKKPLDGEYFTLQIRGR	RAGRSSISVILTVEAVE	HWQQQSYLDSGIHSGAT	NTETSPSVTSVGPPEFS	IARRHPYFYAPELLFFA	IFPDPSKDMQVPTIEKS	TGASSASTGHATPLPVT	TIISMLTGLHPPTSGTI	ATRFKHLRKYTYNYEAE	KVRVGDDLILVSVSSER
>MTY327X	>MTV1543E	>MTD32V	>MTT11927X	>MTY174H	>MTM4867I	>MTG3516X	>MTL3891F	>MTK51E	>MTI182X
KKKPLDGEXFTLQIRGR	RAGRSSISEILTVEAVE	HWQQQSYLVSGIHSGAT	NTETSPSVXSVGPPEFS	IARRHPYFHAPELLFFA	IFPDPSKDIQVPTIEKS	TGASSASTXHATPLPVT	TIISMLTGFHPPTSGTI	ATRFKHLREYTYNYEAE	KVRVGDDLXLVSVSSER
>WT	>WT	>WT	>WT	>WT	>WT	>WTH3517X	>WT	>WT	>WT
PNNTSSSPQPKKKPLDG	PLKDGGSKVTGYIVEYK	SYLDSGIHSGATTTAPS	MTDTEKIHPSSNTAVAK	SVVLNQLCVLHEKTPVS	STEEERKLLDADAAYEE	GASSASTGHATPLPVTD	KFMQDLFNALLRETSMK	TIIVPEQTIEIPSIKFS	RSNCYMVCAGESMSPGQ
>MTQ317X	>MTV17379E	>MTS37F	>MTP9808L	>MTV486X	>MTL2059V	>MTH3517X	>MTA2368D	>MTI3862X	>MTA1490V
PNNTSSSPXPKKKPLDG	PLKDGGSKETGYIVEYK	SYLDSGIHFGATTTAPS	MTDTEKIHLSSNTAVAK	SVVLNQLCXLHEKTPVS	STEEERKLVDADAAYEE	GASSASTGXATPLPVTD	KFMQDLFNDLLRETSMK	TIIVPEQTXEIPSIKFS	RSNCYMVCVGESMSPGQ
>WT	>WT	>WT	>WT	>WT	>WT	>WTH2973X	>WT	>WT	>WT
DDRNTFRHSVVVPYEPP	LPLNVVIQDDEVPPTIK	SGIHSGATTTAPSLSGK	LTSSPTTPDVEFIGGST	NEETFLKKYLYEIARRH	ELEMESLTDSPEDRSRG	DTSSASTGHATPLPDTD	YIVLLVLHNQLSFVNQT	KSVGFHLPSREFQVPTF	DRTKKSNKDSLREAVRT
>MTS215I	>MTD16317N	>MTT41A	>MTD1759V	>MTY162X	>MTD1706X	>MTH2973X	>MTN3701S	>MTS1332C	>MTD1048N
DDRNTFRHIVVVPYEPP	LPLNVVIQNDEVPPTIK	SGIHSGATATAPSLSGK	LTSSPTTPVVEFIGGST	NEETFLKKXLYEIARRH	ELEMESLTXSPEDRSRG	DTSSASTGXATPLPDTD	YIVLLVLHSQLSFVNQT	KSVGFHLPCREFQVPTF	DRTKKSNKNSLREAVRT
>WT	>WT	>WT	>WT	>WT	>WT	>WTS4160X	>WT	>WT	>WT
CTTIHYNYMCNSSCMGG	VDKRETSRPNWAQVSAT	IMRTYTYEKLLWTTSRV	VPTSTTETNTATSPSVS	YLQQCPFEDHVKLVNEV	GRGQVMVVQNASAEYKR	SASSGHTTSLPVTDASS	NNSEWITSTRTLFQPLF	REIFNMARDQRSRATLY	FVIVILLAIIQGLIIDA
>MTM237I	>MTP20360T	>MTK335I	>MTN2423T	>MTD62E	>MTQ4747R	>MTS4160X	>MTT2841A	>MTD435G	>MTI4861T
CTTIHYNYICNSSCMGG	VDKRETSRTNWAQVSAT	IMRTYTYEILLWTTSRV	VPTSTTETTTATSPSVS	YLQQCPFEEHVKLVNEV	GRGQVMVVRNASAEYKR	SASSGHTTXLPVTDASS	NNSEWITSARTLFQPLF	REIFNMARGQRSRATLY	FVIVILLATIQGLIIDA
>WT	>WT	>WT	>WT	>WT	>WT	>WTS3445G	>WT	>WT	>WT
SCMGGMNRRPILTIITL	SKATLFVKEPPQFIKKP	HWQQQSYLDSGIHSGAT	FTSSIKTKSAEMTITTQ	LLFLFSSAYSRGVFRRD	AVLRSNGLPVTRICTTA	HATPVPVTSTSSASTGH	NITKEDFAIVIKILLDT	VKNFVASHIANILNSEE	NPVPQCPPRLHVQFLSH
>MTR249S	>MTE5786K	>MTD32G	>MTS5264A	>MTY17C	>MTP2474H	>MTS3445G	>MTI1793T	>MTI597X	>MTR1585C
SCMGGMNRSPILTIITL	SKATLFVKKPPQFIKKP	HWQQQSYLGSGIHSGAT	FTSSIKTKAAEMTITTQ	LLFLFSSACSRGVFRRD	AVLRSNGLHVTRICTTA	HATPVPVTGTSSASTGH	NITKEDFATVIKILLDT	VKNFVASHXANILNSEE	NPVPQCPPCLHVQFLSH
>WT	>WT	>WT	>WT	>WT	>WT	>WTT3502N	>WT	>WT	>WT
SSCMGGMNRRPILTIIT	SAVLVIKARKLPPFFAR	QSYLDSGIHSGATTTAP	PGLDREQLYWELSQLTH	EKTPVSDRVTKCCTESL	KGQKQVDPVQKKEEPKK	PSSASTGDTSTLPVTGA	DLTQHQHKQTRALSGGL	SPGDKRLAAYLMLMRSP	LDYLKEKKDVGFFQSLA
>MTR248X	>MTR8039C	>MTH36P	>MTY13568H	>MTV497D	>MTV849I	>MTT3502N	>MTQ3972H	>MTA561S	>MTD3786A
SSCMGGMNXRPILTIIT	SAVLVIKACKLPPFFAR	QSYLDSGIPSGATTTAP	PGLDREQLHWELSQLTH	EKTPVSDRDTKCCTESL	KGQKQVDPIQKKEEPKK	PSSASTGDNSTLPVTGA	DLTQHQHKHTRALSGGL	SPGDKRLASYLMLMRSP	LDYLKEKKAVGFFQSLA
>WT	>WT	>WT	>WT	>WT	>WT	>WTH2109N	>WT	>WT	>WT
EPHHELPPGSTKRALPN	TVTPEVKKTSFHVTNLV	SYLDSGIHSGATTTAPS	SRSIPKSSKTTRTETET	LKAVMDDFAAFVEKCCK	MNISTQKKVIKKKTRVC	DASSVSTGHATALHDTD	GIRHLILSAIQGVTLAQ	KRMKALVEQGFTVPEIK	CSGTGERFRIFRAEKTY
>MTG302X	>MTT19682I	>MTS37Y	>MTK4881T	>MTA576X	>MTV5064X	>MTH2109N	>MTA2973V	>MTQ2583X	>MTR1086Q
EPHHELPPXSTKRALPN	TVTPEVKKISFHVTNLV	SYLDSGIHYGATTTAPS	SRSIPKSSTTTRTETET	LKAVMDDFXAFVEKCCK	MNISTQKKXIKKKTRVC	DASSVSTGNATALHDTD	GIRHLILSVIQGVTLAQ	KRMKALVEXGFTVPEIK	CSGTGERFQIFRAEKTY
>WT	>WT	>WT	>WT	>WT	>WT	>WTS3528X	>WT	>WT	>WT
RNSFEVRVCACPGRDRR	SKRWKRVNRDPIKAMTL	SGATTTAPSLSGKGNPE	LVSRSGAERSPVIQTLD	SSAKQRLKCASLQKFGE	KQSKHKKSLIDPKMSKF	PLPVTDTSSVSTGHATP	TGWEHLYYYCSLRGIPR	LCTISHIFIPAMGNITY	WRLETLRVAWSGSHIRW
>MTC275Y	>MTR17295Q	>MTS45P	>MTR10579G	>MTC224X	>MTL4195I	>MTS3528X	>MTY4822N	>MTI3331V	>MTA283V
RNSFEVRVYACPGRDRR	SKRWKRVNQDPIKAMTL	SGATTTAPPLSGKGNPE	LVSRSGAEGSPVIQTLD	SSAKQRLKXASLQKFGE	KQSKHKKSIIDPKMSKF	PLPVTDTSXVSTGHATP	TGWEHLYYNCSLRGIPR	LCTISHIFVPAMGNITY	WRLETLRVVWSGSHIRW
>WT	>WT	>WT	>WT	>WT	>WT	>WTH2786A	>WT	>WT	>WT
CNSSCMGGMNRRPILTI	ELSGTPPFEVVWYKDKR	HWQQQSYLDSGIHSGAT	SSTPVPFSSSTFTTTDS	EMADCCAKQEPERNECF	KKDSQQDIPSSKDHKEK	STGHATPLHVTSPSSAS	HNLLSLFMMLQNANVTG	GYSFSIPVKVLADKFII	NFFRKFYNKSEDGDTPD
>MTM246V	>MTE6474D	>MTD32N	>MTS10334F	>MTQ118X	>MTP1488S	>MTH2786A	>MTM2028I	>MTK3724R	>MTK4795E
CNSSCMGGVNRRPILTI	ELSGTPPFDVVWYKDKR	HWQQQSYLNSGIHSGAT	SSTPVPFSFSTFTTTDS	EMADCCAKXEPERNECF	KKDSQQDISSSKDHKEK	STGHATPLAVTSPSSAS	HNLLSLFMILQNANVTG	GYSFSIPVRVLADKFII	NFFRKFYNESEDGDTPD
>WT	>WT	>WT	>WT	>WT	>WT	>WTT2836S	>WT	>WT	>WT
SDGLAPPQHLIRVEGNL	SSAHLRVKPRVIGLLRP	WQQQSYLDSGIHSGATT	PGPSQSTVLPEISTRTM	EMADCCAKQEPERNECF	EITISEEEIKESQEERK	GHATSLPVTIPSSASSG	NSKIDPCNVHGLMSSSF	IPKLYQLQVPLLGVLDL	EAKGGKRPKEGLLQMKL
>MTH193R	>MTP13120S	>MTS33P	>MTL7005W	>MTQ118A	>MTI1468V	>MTT2836S	>MTV1843F	>MTV1350X	>MTK1890T
SDGLAPPQRLIRVEGNL	SSAHLRVKSRVIGLLRP	WQQQSYLDPGIHSGATT	PGPSQSTVWPEISTRTM	EMADCCAKAEPERNECF	EITISEEEVKESQEERK	GHATSLPVSIPSSASSG	NSKIDPCNFHGLMSSSF	IPKLYQLQXPLLGVLDL	EAKGGKRPTEGLLQMKL
>WT	>WT	>WT	>WT	>WT	>WT	>WTA5399T	>WT	>WT	>WT
SQHMTEVVRRCPHHERC	RLEIEEIERSERDEKEF	WQQQSYLDSGIHSGATT	LQGQHTSSPVSATSVLT	TDLTKVHTECCHGDLLE	TYNGSVDGSLLTRQEEE	LRFWGCSGARFSYFLNS	SIKAPQWTKKELHQQVN	DDDFSKWNFYYSPQSSP	EDKLIEDLAKPGAEPPE
>MTR174W	>MTR9558M	>MTS33A	>MTP4479T	>MTE268K	>MTS1972G	>MTA5399T	>MTK3949M	>MTF4024L	>MTA3645T
SQHMTEVVWRCPHHERC	RLEIEEIEMSERDEKEF	WQQQSYLDAGIHSGATT	LQGQHTSSTVSATSVLT	TDLTKVHTKCCHGDLLE	TYNGSVDGGLLTRQEEE	LRFWGCSGTRFSYFLNS	SIKAPQWTMKELHQQVN	DDDFSKWNLYYSPQSSP	EDKLIEDLTKPGAEPPE
>WT	>WT	>WT	>WT	>WT	>WT	>WTL1841H	>WT	>WT	>WT
CQLAKTCPVQLWVDSTP	VEMQTKGSEKWSTCTQV	QQSYLDSGIHSGATTTA	EKTKATAPMDTTSTMGH	LVELVKHKPKATKEQLK	MTLNLVTSADYKLPSPT	ASTGDTTSLPVTIPSSA	LPSYLNHLNNLILWQHL	TLDSNTKYFHKLNIPKL	PLLNEHAKMPLKLLTNH
>MTV143X	>MTE26267K	>MTI35S	>MTM6917K	>MTP561S	>MTA2550S	>MTL1841H	>MTN4413K	>MTF2890L	>MTM2605K
CQLAKTCPXQLWVDSTP	VEMQTKGSKKWSTCTQV	QQSYLDSGSHSGATTTA	EKTKATAPKDTTSTMGH	LVELVKHKSKATKEQLK	MTLNLVTSSDYKLPSPT	ASTGDTTSHPVTIPSSA	LPSYLNHLKNLILWQHL	TLDSNTKYLHKLNIPKL	PLLNEHAKKPLKLLTNH
>WT	>WT	>WT	>WT	>WT	>WT	>WTG1596R	>WT	>WT	>WT
VEGNLRVEYLDDRNTFR	VVERRDVASAQWSPLSA	WQQQSYLDSGIHSGATT	VTSRTSYNHRSWISTTS	SISSKLKECCEKPLLEK	IPPMVTTDQKQEESKLE	TDTSSASKGDTTPLPVT	FLAWFLENMAVLTISSA	SREFQVPTFTIPKLYQL	GGNGLLAAMEEAIKIAE
>MTY205S	>MTS18280G	>MTS33F	>MTH12026N	>MTC302F	>MTQ1193H	>MTG1596R	>MTM3622T	>MTF1340X	>MTM2347I
VEGNLRVESLDDRNTFR	VVERRDVAGAQWSPLSA	WQQQSYLDFGIHSGATT	VTSRTSYNNRSWISTTS	SISSKLKEFCEKPLLEK	IPPMVTTDHKQEESKLE	TDTSSASKRDTTPLPVT	FLAWFLENTAVLTISSA	SREFQVPTXTIPKLYQL	GGNGLLAAIEEAIKIAE
>WT	>WT	>WT	>WT	>WT	>WT		>WT	>WT	>WT
TAKSVTCTYSPALNKMF	GGSLRLFVPIKGRPTPE	HWQQQSYLDSGIHSGAT	PLFKNTSVGPLYSGCRL	ETYGEMADCCAKQEPER	SESKGQKQVDPVQKKEE		LLSTTAFGQGVFFITFL	FLDMLIKKLKSFDYHQF	LKEPNPEAEELFRMVAE
>MTY126D	>MTP23892T	>MTD32Y	>MTG13836V	>MTC114X	>MTV846D		>MTQ3721K	>MTL2427VX	>MTE3393V
TAKSVTCTDSPALNKMF	GGSLRLFVTIKGRPTPE	HWQQQSYLYSGIHSGAT	PLFKNTSVVPLYSGCRL	ETYGEMADXCAKQEPER	SESKGQKQDDPVQKKEE		LLSTTAFGKGVFFITFL	FLDMLIKKXKSFDYHQF	LKEPNPEAVELFRMVAE
>WT	>WT	>WT	>WT	>WT	>WT		>WT	>WT	>WT
TPPPGTRVRAMAIYKQS	SKLRESERVTVETHTKV	WQQQSYLDSGIHSGATT	LTSGLRETSSSERISSA	QVSTPTLVEVSRNLGKV	RAKILQDIDRELDLVER		DMLFYLVSVCLCVAVIV	NIPKLDFSSQADLRNEI	NFKREEQNFVVQNEINN
>MTR158H	>MTV30712I	>MTS33Y	>MTS8422N	>MTE449X	>MTD3767V		>MTV4515L	>MTS2902C	>MTF3419V
TPPPGTRVHAMAIYKQS	SKLRESERITVETHTKV	WQQQSYLDYGIHSGATT	LTSGLRETNSSERISSA	QVSTPTLVXVSRNLGKV	RAKILQDIVRELDLVER		DMLFYLVSLCLCVAVIV	NIPKLDFSCQADLRNEI	NFKREEQNVVVQNEINN
>WT	>WT	>WT	>WT	>WT	>WT		>WT	>WT	>WT
VQLWVDSTPPPGTRVRA	LTASPDCEIIEDGKKHI	WQQQSYLDSGIHSGATT	TRRRKKEGEYNVQQQCP	VFDEFKPLVEEPQNLIK	PSGPKASPMPVPTESSS		LQDSNKKSHIALGTESE	KPIRTGISPLALIKGMT	LSDIFGLDLKREGGQYK
>MTP151H	>MTI12725V	>MTS33C	>MTE14486A	>MTV405X	>MTM1137K		>MTH4167Y	>MTP224S	>MTL4384M
VQLWVDSTHPPGTRVRA	LTASPDCEVIEDGKKHI	WQQQSYLDCGIHSGATT	TRRRKKEGAYNVQQQCP	VFDEFKPLXEEPQNLIK	PSGPKASPKPVPTESSS		LQDSNKKSYIALGTESE	KPIRTGISSLALIKGMT	LSDIFGLDMKREGGQYK
>WT	>WT	>WT	>WT	>WT	>WT		>WT	>WT	>WT
LGRNSFEVRVCACPGRD	PVPFRAVPVPTVSWHKD	AGGMQALGLHLTDPSQR	QLYLELSQLTHSITELG	RRHPYFYAPELLFFAKR	LRKKQAELDEEEKEIDA		MYQALEQGGMTFGWVCW	TDKINSGAHKATLRIGQ	DLLSDIFGLDLKREGGQ
>MTR273H	>MTV15342L	>MTL368H	>MTL13885M	>MTP176A	>MTD3788E		>MTG3749D	>MTH1641X	>MTL4382Q
LGRNSFEVHVCACPGRD	PVPFRAVPLPTVSWHKD	AGGMQALGHHLTDPSQR	QLYLELSQMTHSITELG	RRHPYFYAAELLFFAKR	LRKKQAELEEEEKEIDA		MYQALEQGDMTFGWVCW	TDKINSGAXKATLRIGQ	DLLSDIFGQDLKREGGQ
>WT	>WT	>WT	>WT	>WT	>WT		>WT	>WT	>WT
FRHSVVVPYEPPEVGSD	KLTEHQEYKIRVCALNK	IMRTYTYEKLLWTTSRV	SPSNILLTSQGHSPSST	LVELVKHKPKATKEQLK	RTNTMARAKILQDIDRE		EVSLTSGHAIIRTPMGD	GNTKSKPTVSSSMEFKY	DEHAEDKVKKMKLPKNY
>MTY220C	>MTK24919E	>MTK335T	>MTS4178P	>MTP561R	>MTK3761Q		>MTA4778T	>MTV3454X	>MTK962R
FRHSVVVPCEPPEVGSD	KLTEHQEYEIRVCALNK	IMRTYTYETLLWTTSRV	SPSNILLTPQGHSPSST	LVELVKHKRKATKEQLK	RTNTMARAQILQDIDRE		EVSLTSGHTIIRTPMGD	GNTKSKPTXSSSMEFKY	DEHAEDKVRKMKLPKNY
>WT	>WT	>WT	>WT	>WT	>WT		>WT	>WT	>WT
LGRNSFEVRVCACPGRD	AAFDITDVTNESCLLTW	QNCLWTLRNLSDAATKQ	TMGETSVSISTSDFFET	AVMDDFAAFVEKCCKAD	RTAPPDGRASADHIVIS		GGDNLDLTRVLLRKFRD	KFPEVDVLTKYSQPEDS	LGGRHGEFKFLPPPGYA
>MTR273S	>MTT14723A	>MTN387K	>MTI8395V	>MTF578X	>MTA2257S		>MTR4282H	>MTT3798R	>MTK812N
LGRNSFEVSVCACPGRD	AAFDITDVANESCLLTW	QNCLWTLRKLSDAATKQ	TMGETSVSVSTSDFFET	AVMDDFAAXVEKCCKAD	RTAPPDGRSSADHIVIS		GGDNLDLTHVLLRKFRD	KFPEVDVLRKYSQPEDS	LGGRHGEFNFLPPPGYA
>WT	>WT	>WT	>WT	>WT	>WT		>WT	>WT	>WT
NSFEVRVCACPGRDRRT	FTKPLEDQTVEEGATAV	QLSKKEASRHAIMRSPQ	PGSSEITRIEMESTFSL	VTEFAKTCVADESAENC	PSSPQPKLKTAPVTTTS		KEIPTDTSLEKMVCSVL	HGSEMLFFGNAIEGKSN	LTDLKELTEESDLLSDI
>MTA276G	>MTT13222A	>MTR185G	>MTI6647V	>MTV78X	>MTK662N		>MTL306F	>MTG2847X	>MTE4371A
NSFEVRVCGCPGRDRRT	FTKPLEDQAVEEGATAV	QLSKKEASGHAIMRSPQ	PGSSEITRVEMESTFSL	VTEFAKTCXADESAENC	PSSPQPKLNTAPVTTTS		KEIPTDTSFEKMVCSVL	HGSEMLFFXNAIEGKSN	LTDLKELTAESDLLSDI
>WT	>WT	>WT	>WT	>WT	>WT		>WT	>WT	>WT
GLAPPQHLIRVEGNLRV	YKNGVKIERSDRIYWYW	QNCLWTLRNLSDAATKQ	VTSSPPNLSSITHERPA	SVVLLLRLAKTYETTLE	SLDRTAPPDGRASADHI		NGSHINCVNIYLKDVTD	FEPTLEALFGKQGFFPD	AKSCHDEEDDDGEEEVK
>MTI195S	>MTR2120L	>MTN387I	>MTS5396C	>MTA374S	>MTD2254N		>MTN1460K	>MTF705S	>MTD3704V
GLAPPQHLSRVEGNLRV	YKNGVKIELSDRIYWYW	QNCLWTLRILSDAATKQ	VTSSPPNLCSITHERPA	SVVLLLRLSKTYETTLE	SLDRTAPPNGRASADHI		NGSHINCVKIYLKDVTD	FEPTLEALSGKQGFFPD	AKSCHDEEVDDGEEEVK
>WT	>WT	>WT	>WT	>WT	>WT		>WT	>WT	>WT
APPQHLIRVEGNLRVEY	AANVKSSAHLRVKPRVI	SGIHSGATTTAPSLSGK	SLVSLPSGDQGITSLTN	TCVADESAENCDKSLHT	TRDSKDHTVSGNGLGIR		HLQNILGNFRDIENKMN	KIGVELTGRTLADLTLL	DYDADSDFEVLMKTAHG
>MTV197L	>MTH13115N	>MTT41I	>MTD3468E	>MTE84X	>MTV4508I		>MTF1424L	>MTR2012Q	>MTE1344K
APPQHLIRLEGNLRVEY	AANVKSSANLRVKPRVI	SGIHSGATITAPSLSGK	SLVSLPSGEQGITSLTN	TCVADESAXNCDKSLHT	TRDSKDHTISGNGLGIR		HLQNILGNLRDIENKMN	KIGVELTGQTLADLTLL	DYDADSDFKVLMKTAHG
>WT	>WT	>WT	>WT	>WT	>WT		>WT	>WT	>WT
VEGNLRVEYLDDRNTFR	LPELDLRGIYQKLVIAK	QQQSYLDSGIHSGATTT	PLVTISGTDTSTTFPTL	TCVADESAENCDKSLHT	TGEIQLQINYDLGNLII		GIAFMGMSRTVVLDEPT	LSLSNKFVEGSHNSTVS	AENAHNVWARDRIRQGW
>MTY205C	>MTI21997S	>MTG34R	>MTD10662V	>MTE84Q	>MTN4703D		>MTR3995S	>MTE3407D	>MTA1008S
VEGNLRVECLDDRNTFR	LPELDLRGSYQKLVIAK	QQQSYLDSRIHSGATTT	PLVTISGTVTSTTFPTL	TCVADESAQNCDKSLHT	TGEIQLQIDYDLGNLII		GIAFMGMSSTVVLDEPT	LSLSNKFVDGSHNSTVS	AENAHNVWSRDRIRQGW
>WT	>WT	>WT	>WT	>WT	>WT		>WT	>WT	>WT
DDRNTFRHSVVVPYEPP	RTTARDPIYPPDPPIKL	QQQSYLDSGIHSGATTT	VDSLCNFSPLARRVDRV	LQQCPFEDHVKLVNEVT	IGGMKPSMSDTNLAEAG		KNLQNIYDVLKWVFTIF	LSNKFVEGSHNSTVSLT	LYGHAILLRHSYSGMYL
>MTS215N	>MTY16937N	>MTG34V	>MTP14397L	>MTH63Q	>MTS2995Y		>MTV4607A	>MTS3409R	>MTR122H
DDRNTFRHNVVVPYEPP	RTTARDPINPPDPPIKL	QQQSYLDSVIHSGATTT	VDSLCNFSLLARRVDRV	LQQCPFEDQVKLVNEVT	IGGMKPSMYDTNLAEAG		KNLQNIYDALKWVFTIF	LSNKFVEGRHNSTVSLT	LYGHAILLHHSYSGMYL
>WT	>WT	>WT	>WT	>WT	>WT		>WT	>WT	>WT
MCNSSCMGGMNRRPILT	FIDLECIVAGSHPISIQ	QSYLDSGIHSGATTTAP	TALPTSVLVTTTDVLGT	VFDEFKPLVEEPQNLIK	LVKQPTLHGSPSAKAKQ		FWHKILPFVPPSINQTR	PDFDVDLGTILRVNDES	KEMVTSLFCKLGVLVRH
>MTG245D	>MTA5626T	>MTH36N	>MTV5374L	>MTV405A	>MTG714V		>MTV1928F	>MTT1075X	>MTC3009F
MCNSSCMGDMNRRPILT	FIDLECIVTGSHPISIQ	QSYLDSGINSGATTTAP	TALPTSVLLTTTDVLGT	VFDEFKPLAEEPQNLIK	LVKQPTLHVSPSAKAKQ		FWHKILPFFPPSINQTR	PDFDVDLGXILRVNDES	KEMVTSLFFKLGVLVRH
>WT	>WT	>WT	>WT	>WT	>WT		>WT	>WT	>WT
RVEGNLRVEYLDDRNTF	SMWLKNGVEIEMSEKFK	QSYLDSGIHSGATTTAP	VTALPTSVLVTTTDVLG	PQVSTPTLVEVSRNLGK	QHMREESRTRGYDRDIA		RRLHLEAHADKPVATYS	TGQLYSKFLLKAEPLAF	ANGWIYGEIYSDSSKVQ
>MTE204X	>MTE2920K	>MTH36Y	>MTL5373R	>MTV448X	>MTT4411A		>MTA4850V	>MTL1932X	>MTI2746T
RVEGNLRVXYLDDRNTF	SMWLKNGVKIEMSEKFK	QSYLDSGIYSGATTTAP	VTALPTSVRVTTTDVLG	PQVSTPTLXEVSRNLGK	QHMREESRARGYDRDIA		RRLHLEAHVDKPVATYS	TGQLYSKFXLKAEPLAF	ANGWIYGETYSDSSKVQ
>WT	>WT	>WT	>WT	>WT	>WT		>WT	>WT	>WT
TTIHYNYMCNSSCMGGM	EFRVKCENLGGESEWSE	QSYLDSGIHSGATTTAP	NATERELQGLLKPLFRN	KFQNALLVRYTKKVPQV	IDEDAGRRHSWHDEDDE		EEVFLMLLQDSNKKSHI	VASLHTEKNTLELSNGV	DRISELLGMDKAALDFS
>MTC238R	>MTL31831Q	>MTH36Q	>MTG12108D	>MTR434X	>MTH1627Y		>MTQ4160E	>MTN2865X	>MTM4672I
TTIHYNYMRNSSCMGGM	EFRVKCENQGGESEWSE	QSYLDSGIQSGATTTAP	NATERELQDLLKPLFRN	KFQNALLVXYTKKVPQV	IDEDAGRRYSWHDEDDE		EEVFLMLLEDSNKKSHI	VASLHTEKXTLELSNGV	DRISELLGIDKAALDFS
>WT	>WT	>WT	>WT	>WT	>WT		>WT	>WT	>WT
DSTPPPGTRVRAMAIYK	TGEPVETDNPVEARSKY	QSYLDSGIHSGATTTAP	SGATSKIPLALDTSTLE	KSEVAHRFKDLGEENFK	TTKSHRTVVTMDESTSS		NIVLTTVFEKEKKPKFE	SNVLQQVKIKDYFEKLV	GYLIGGDVLRLLHGHMD
>MTR156P	>MTN14107Y	>MTH36D	>MTL4694F	>MTK36R	>MTV2910I		>MTE1479D	>MTI2386X	>MTL234H
DSTPPPGTPVRAMAIYK	TGEPVETDYPVEARSKY	QSYLDSGIDSGATTTAP	SGATSKIPFALDTSTLE	KSEVAHRFRDLGEENFK	TTKSHRTVITMDESTSS		NIVLTTVFDKEKKPKFE	SNVLQQVKXKDYFEKLV	GYLIGGDVHRLLHGHMD
>WT	>WT	>WT	>WT	>WT	>WT			>WT	>WT
RVCACPGRDRRTEEENL	ELSGTPPFEVVWYKDKR	QSYLDSGIHSGATTTAP	GVKTTFSSSTPSTHLFT	ADICTLSEKERQIKKQT	AQPLGPAKPPAQQTGSE			EVSPFTIEMSAFGYVFP	PIKESLKTMLAWGWRIE
>MTD281E	>MTE6474K	>MTH36L	>MTS853T	>MTK543E	>MTP371T			>MTM3267L	>MTM2782V
RVCACPGRERRTEEENL	ELSGTPPFKVVWYKDKR	QSYLDSGILSGATTTAP	GVKTTFSSTTPSTHLFT	ADICTLSEEERQIKKQT	AQPLGPAKTPAQQTGSE			EVSPFTIELSAFGYVFP	PIKESLKTVLAWGWRIE
>WT	>WT	>WT	>WT	>WT	>WT			>WT	>WT
NLLGRNSFEVRVCACPG	FIRELKPVEVVKYSDVE	QSYLDSGIHSGATTTAP	PDSDASTASSSLSKSPE	GSKCCKHPEAKRMPCAE	GSSFGSGYSVDSEGSSS			MQAELVAKPSVSVEFVT	VTQKSFGSQNSNTDIMF
>MTE271V	>MTE5892V	>MTH36I	>MTS2926F	>MTE466X	>MTS4957G			>MTP877X	>MTQ1293P
NLLGRNSFVVRVCACPG	FIRELKPVVVVKYSDVE	QSYLDSGIISGATTTAP	PDSDASTAFSSLSKSPE	GSKCCKHPXAKRMPCAE	GSSFGSGYGVDSEGSSS			MQAELVAKXSVSVEFVT	VTQKSFGSPNSNTDIMF
>WT	>WT	>WT	>WT	>WT	>WT				>WT
DDIEQWFTEDPGPDEAP	SSLRGGTAAFQATLKGS	QSYLDSGIHSGATTTAP	TSAVDDTTVFTSNPAFS	GSKCCKHPEAKRMPCAE	PPPQQPGSAKPPSQQPG				LHDRGAAEMVLQTISAS
>MTE56X	>MTA5431S	>MTH36E	>MTV9854L	>MTE466P	>MTA497V				>MTM3739I
DDIEQWFTXDPGPDEAP	SSLRGGTASFQATLKGS	QSYLDSGIESGATTTAP	TSAVDDTTLFTSNPAFS	GSKCCKHPPAKRMPCAE	PPPQQPGSVKPPSQQPG				LHDRGAAEIVLQTISAS
>WT	>WT	>WT	>WT	>WT	>WT				>WT
STPPPGTRVRAMAIYKQ	TYVEDQEFHISSFEERL	GIHSGATTTAPSLSGKG	ELSKSEADTSAIRNTDS	CVADESAENCDKSLHTL	QPPGVGKTPAQQPGPAK				GRIEIMGSAKRIERVYF
>MTV157F	>MTH1246Q	>MTT42X	>MTT1506I	>MTN85X	>MTP401T				>MTA4142V
STPPPGTRFRAMAIYKQ	TYVEDQEFQISSFEERL	GIHSGATTXAPSLSGKG	ELSKSEADISAIRNTDS	CVADESAEXCDKSLHTL	QPPGVGKTTAQQPGPAK				GRIEIMGSVKRIERVYF
>WT	>WT	>WT	>WT	>WT	>WT				>WT
MGGMNRRPILTIITLED	RMEEEKVQVTKVPEVSK	SGATTTAPSLSGKGNPE	TVDLRTSGTPSSLSSPT	ARRHPDYSVVLLLRLAK	HYYHADTSYRHFPKSEK				PNPEAEELFRMVAEVFI
>MTI251X	>MTV10130L	>MTS45Y	>MTT12371S	>MTV367A	>MTY4155C				>MTF3396C
MGGMNRRPXLTIITLED	RMEEEKVQLTKVPEVSK	SGATTTAPYLSGKGNPE	TVDLRTSGSPSSLSSPT	ARRHPDYSAVLLLRLAK	HYYHADTSCRHFPKSEK				PNPEAEELCRMVAEVFI
>WT	>WT	>WT	>WT	>WT	>WT
RNSFEVRVCACPGRDRR	SQSGEYTCVVSNNAGQA	GMEGLLGTLVQLLGSDD	SGVVTPLVTSSRAVTST	RQIKKQTALVELVKHKP	SAEQTGKLMEGMQVLEW
>MTC275R	>MTV6893M	>MTL405F	>MTT11103N	>MTL553X	>MTM4550T
RNSFEVRVRACPGRDRR	SQSGEYTCMVSNNAGQA	GMEGLLGTFVQLLGSDD	SGVVTPLVNSSRAVTST	RQIKKQTAXVELVKHKP	SAEQTGKLTEGMQVLEW
>WT	>WT	>WT	>WT	>WT	>WT
TAKSVTCTYSPALNKMF	GTKAVLECKVSVPDVTS	SYLDSGIHSGATTTAPS	SGVVTPLVTSSRAVTST	FLGMFLYEYARRHPDYS	VFTHRPEPSKPPIAPKP
>MTY126N	>MTK2467N	>MTS37C	>MTT11103P	>MTY358C	>MTS2506R
TAKSVTCTNSPALNKMF	GTKAVLECNVSVPDVTS	SYLDSGIHCGATTTAPS	SGVVTPLVPSSRAVTST	FLGMFLYECARRHPDYS	VFTHRPEPRKPPIAPKP
>WT	>WT	>WT	>WT	>WT	>WT
PGTRVRAMAIYKQSQHM	VADGRVRKLVIHDCTPE	QRLVQNCLWTLRNLSDA	PGMVKTTDTSTEPGTSL	VVLNQLCVLHEKTPVSD	PVSTDNTFAVSHLGSKY
>MTA161S	>MTL13268H	>MTW383C	>MTT10064K	>MTL487V	>MTA3998V
PGTRVRAMSIYKQSQHM	VADGRVRKHVIHDCTPE	QRLVQNCLCTLRNLSDA	PGMVKTTDKSTEPGTSL	VVLNQLCVVHEKTPVSD	PVSTDNTFVVSHLGSKY
>WT	>WT	>WT	>WT	>WT	>WT
GSYGFRLGFLHSGTAKS	SAVNEAGTVSTSCYLAV	SYLDSGIHSGATTTAPS	ASISSEVPLPMAITSRS	ADKAACLLPKLDELRDE	ERQAQFMMRQETLAQQQ
>MTF113C	>MTV1024A	>MTS37A	>MTL2146F	>MTP204T	>MTR3282W
GSYGFRLGCLHSGTAKS	SAVNEAGTASTSCYLAV	SYLDSGIHAGATTTAPS	ASISSEVPFPMAITSRS	ADKAACLLTKLDELRDE	ERQAQFMMWQETLAQQQ
>WT	>WT	>WT	>WT		>WT
HMTEVVRRCPHHERCSD	PVVKFYRDGAEIQSSLD	VNIMRTYTYEKLLWTTS	LSSPVMTSSSPVSSTLP		TDKCIDLSASTMDVKRQ
>MTC176W	>MTG141E	>MTY333F	>MTS9156Y		>MTA2749D
HMTEVVRRWPHHERCSD	PVVKFYRDEAEIQSSLD	VNIMRTYTFEKLLWTTS	LSSPVMTSYSPVSSTLP		TDKCIDLSDSTMDVKRQ
>WT	>WT	>WT	>WT		>WT
EDSSGNLLGRNSFEVRV	SPLIRAEDPVFLPSPPS	QQQSYLDSGIHSGATTT	WETSATPESLLVVTETS		FPDPSKDMQVPTIEKSH
>MTG266R	>MTP27007T	>MTG34E	>MTS2595C		>MTQ4868H
EDSSGNLLRRNSFEVRV	SPLIRAEDTVFLPSPPS	QQQSYLDSEIHSGATTT	WETSATPECLLVVTETS		FPDPSKDMHVPTIEKSH
>WT	>WT	>WT	>WT		>WT
DGLAPPQHLIRVEGNLR	AAGEGPPGETQPVTVAE	QNCLWTLRNLSDAATKQ	PATSQLPFSIGHITSAV		PTAGQTVPTPQQSPKPQ
>MTL194X	>MTE16016D	>MTN387Y	>MTS3779C		>MTT891K
DGLAPPQHXIRVEGNLR	AAGEGPPGDTQPVTVAE	QNCLWTLRYLSDAATKQ	PATSQLPFCIGHITSAV		PTAGQTVPKPQQSPKPQ
>WT	>WT	>WT	>WT		>WT
VRVCACPGRDRRTEEEN	YKSEAGVEVKKEVGVSI	SDDINVVTCAAGILSNL	KSPGLNRERLYWELSQL		IVISLSDMASSIIESVV
>MTR280K	>MTV898M	>MTC419T	>MTR12475W		>MTA2270T
VRVCACPGKDRRTEEEN	YKSEAGVEMKKEVGVSI	SDDINVVTTAAGILSNL	KSPGLNREWLYWELSQL		IVISLSDMTSSIIESVV
>WT	>WT	>WT	>WT		>WT
NSFEVRVCACPGRDRRT	KESASFDAEISEADIPG	SHWQQQSYLDSGIHSGA	VETHSIVIQGFPHPEMT		TTPPLKTDSAKPSQSFP
>MTA276X	>MTE12346D	>MTL31Y	>MTQ7655H		>MTS799C
NSFEVRVCXCPGRDRRT	KESASFDADISEADIPG	SHWQQQSYYDSGIHSGA	VETHSIVIHGFPHPEMT		TTPPLKTDCAKPSQSFP
>WT	>WT		>WT		>WT
PPEVGSDCTTIHYNYMC	GKYTITSRRGRQNLTVK		TPLTTTWTSVIEHSTQA		GSVDGSLLTRQEEENGF
>MTT230X	>MTR2318H		>MTS1546C		>MTT1975A
PPEVGSDCXTIHYNYMC	GKYTITSRHGRQNLTVK		TPLTTTWTCVIEHSTQA		GSVDGSLLARQEEENGF
>WT	>WT		>WT		>WT
SSCMGGMNRRPILTIIT	KGEPVQSEPVKMVDRFG		GSRKFNTTERVLQSLLG		NGSVDGSLLTRQEEENG
>MTR248Q	>MTP21489T		>MTE12728A		>MTL1974P
SSCMGGMNQRPILTIIT	KGEPVQSETVKMVDRFG		GSRKFNTTARVLQSLLG		NGSVDGSLPTRQEEENG
>WT	>WT		>WT		>WT
YLDDRNTFRHSVVVPYE	EAIFDSSKYIILQKDLV		LKYEEDMHRPGSRKFNT		QLRIQPTKPPNHRPAES
>MTR213L	>MTY13612H		>MTR12563C		>MTP4933L
YLDDRNTFLHSVVVPYE	EAIFDSSKHIILQKDLV		LKYEEDMHCPGSRKFNT		QLRIQPTKLPNHRPAES
>WT	>WT		>WT		>WT
DGEYFTLQIRGRERFEM	IEDVDPQMANLKMELRD		WTPATSTPVTSTFSPGI		DFIRKQIIEMSADEDAS
>MTI332F	>MTA4150X		>MTV12049L		>MTE1562K
DGEYFTLQFRGRERFEM	IEDVDPQMXNLKMELRD		WTPATSTPLTSTFSPGI		DFIRKQIIKMSADEDAS
>WT	>WT		>WT
EDSSGNLLGRNSFEVRV	FAVKATGEPRPTAIWTK		STTIPTLTISSDEPETT
>MTG266V	>MTP33806R		>MTI11172V
EDSSGNLLVRNSFEVRV	FAVKATGERRPTAIWTK		STTIPTLTVSSDEPETT
>WT	>WT		>WT
SSCMGGMNRRPILTIIT	ARDPCDPPGTPEPIMVK		FGPSAASHLLILFTLNF
>MTR248W	>MTG24452E		>MTL13789V
SSCMGGMNWRPILTIIT	ARDPCDPPETPEPIMVK		FGPSAASHVLILFTLNF
>WT	>WT		>WT
KKPLDGEYFTLQIRGRE	AVPEIPKKKVPEERKPV		YWKLSQLTHGITELGPY
>MTF328X	>MTK10333Q		>MTH13420N
KKPLDGEYXTLQIRGRE	AVPEIPKKQVPEERKPV		YWKLSQLTNGITELGPY
>WT	>WT		>WT
RPILTIITLEDSSGNLL	WMKDGQEVQPSDRVHIV		ATMSPTHVTQSLKDQTS
>MTL257P	>MTQ2396L		>MTT1568A
RPILTIITPEDSSGNLL	WMKDGQEVLPSDRVHIV		ATMSPTHVAQSLKDQTS
>WT	>WT		>WT
YEPPEVGSDCTTIHYNY	TLTWDPPLLDGGSKIKN		SRGPSPDQSTMSQDIST
>MTD228X	>MTL22904I		>MTS9051Y
YEPPEVGSXCTTIHYNY	TLTWDPPLIDGGSKIKN		SRGPSPDQYTMSQDIST
>WT	>WT		>WT
NKMFCQLAKTCPVQLWV	MFVEKLKNVNIKEGSRL		PEVGMSTMDSTPATERR
>MTK139N	>MTV1565A		>MTD3565V
NKMFCQLANTCPVQLWV	MFVEKLKNANIKEGSRL		PEVGMSTMVSTPATERR
>WT	>WT		>WT
YLDDRNTFRHSVVVPYE	NLTQGEEYLFRVVAVNE		TSGTPSSLSSPTIMAAG
>MTR213Q	>MTL24127R		>MTS12376T
YLDDRNTFQHSVVVPYE	NLTQGEEYRFRVVAVNE		TSGTPSSLTSPTIMAAG
>WT	>WT		>WT
PSWPLSSSVPSQKTYQG	KTTCKVSKLLEGKDYIF		RMTESVELGTVTSAYQV
>MTV97X	>MTL17903I		>MTG10408E
PSWPLSSSXPSQKTYQG	KTTCKVSKILEGKDYIF		RMTESVELETVTSAYQV
>WT	>WT		>WT
ITLEDSSGNLLGRNSFE	SIVKGTPPFSVSWFKGS		LFKSTSVGPLYSGCRLT
>MTN263X	>MTF8731I		>MTP13214A
ITLEDSSGXLLGRNSFE	SIVKGTPPISVSWFKGS		LFKSTSVGALYSGCRLT
>WT	>WT		>WT
RGRERFEMFRELNEALE	GIFVRQGGVIRLTIPIK		GPDINSAPMTHSPITPP
>MTF341V	>MTV31080I		>MTM1962K
RGRERFEMVRELNEALE	GIFVRQGGIIRLTIPIK		GPDINSAPKTHSPITPP
>WT	>WT		>WT
PSQKTYQGSYGFRLGFL	ITFKNNTLVLQVRKAGM		TSVGPLYSGCRLTSLRS
>MTS106R	>MTV9233E		>MTG12439C
PSQKTYQGRYGFRLGFL	ITFKNNTLELQVRKAGM		TSVGPLYSCCRLTSLRS
>WT	>WT		>WT
PAAPAPAPSWPLSSSVP	ISPPGPPIPRVTDTSST		TLISKGPKDVSWTSPPS
>MTS90X	>MTP15935S		>MTD4438N
PAAPAPAPXWPLSSSVP	ISPPGPPISRVTDTSST		TLISKGPKNVSWTSPPS
>WT	>WT		>WT
CTTIHYNYMCNSSCMGG	VTNNCNRLSYKVTNLQE		TSPVMTESAEITMNTHT
>MTM237X	>MTS27262A		>MTA7901E
CTTIHYNYXCNSSCMGG	VTNNCNRLAYKVTNLQE		TSPVMTESEEITMNTHT
>WT	>WT		>WT
GMNRRPILTIITLEDSS	SSGQEYQFRVKAYNEKG		ISTSSIPSSTAATVPFM
>MTT253A	>MTR25211H		>MTS12065Y
GMNRRPILAIITLEDSS	SSGQEYQFHVKAYNEKG		ISTSSIPSYTAATVPFM
>WT	>WT		>WT
IITLEDSSGNLLGRNSF	PKKPEEKVPVLIPKKEK		SLEPGTSLPPNLSSTAG
>MTG262X	>MTP10917T		>MTP4218S
IITLEDSSXNLLGRNSF	PKKPEEKVTVLIPKKEK		SLEPGTSLSPNLSSTAG
>WT	>WT		>WT
PILTIITLEDSSGNLLG	LLRDDENLQTSFVDNVA		SLTLPFSSIPVEEVIST
>MTE258K	>MTQ7149P		>MTI1941F
PILTIITLKDSSGNLLG	LLRDDENLPTSFVDNVA		SLTLPFSSFPVEEVIST
	>WT
	DTRKDTWGVVSSGSSKT
	>MTV18580G
	DTRKDTWGGVSSGSSKT
	>WT
	TKTSVILSWTKPDFDGG
	>MTW28410R
	TKTSVILSRTKPDFDGG
	>WT
	TARNIVGEVGDVITIQV
	>MTV22074D
	TARNIVGEDGDVITIQV
	>WT
	KDGGSPITNYIVEKRDV
	>MTN15044S
	KDGGSPITSYIVEKRDV
	>WT
	APHQIPQEEYTATGLEE
	>MTE20177D
	APHQIPQEDYTATGLEE
	>WT
	TPVVTLSSRDSMEVQWN
	>MTR23281T
	TPVVTLSSTDSMEVQWN
	>WT
	GKLTVAGGAISKPLTDQ
	>MTA2621D
	GKLTVAGGDISKPLTDQ
	>WT
	NYIVEKRESGTTAWQLV
	>MTS29710P
	NYIVEKREPGTTAWQLV
	>WT
	VFTVELSHDNIRVKWFK
	>MTD12882X
	VFTVELSHXNIRVKWFK
	>WT
	AADAGEYQCRVTNEVGS
	>MTC5392R
	AADAGEYQRRVTNEVGS
	>WT
	VKGQPLYLSCELNKERD
	>MTS12160C
	VKGQPLYLCCELNKERD
	>WT
	NPVIAQDPKQPPDPPVD
	>MTK15504N
	NPVIAQDPNQPPDPPVD
	>WT
	TIENANRNDSGKYTLTI
	>MTD27178G
	TIENANRNGSGKYTLTI
	>WT
	PVKGYVVEVKEAAADEW
	>MTV25968D
	PVKGYVVEDKEAAADEW
	>WT
	SEPTVAQYPFKVPGPPG
	>MTP23264L
	SEPTVAQYLFKVPGPPG
	>WT
	TEENQQLSYEHIAKANE
	>MTY3777N
	TEENQQLSNEHIAKANE
	>WT
	VCVENTTDLASILIKDA
	>MTL27854F
	VCVENTTDFASILIKDA
	>WT
	IESFEEPYDELEVEPYT
	>MTD10005N
	IESFEEPYNELEVEPYT
	>WT
	IFVPIKGRPAPEVTWTK
	>MTP21731A
	IFVPIKGRAAPEVTWTK
	>WT
	VSECQYTVTGLSPGDRY
	>MTT28843S
	VSECQYTVSGLSPGDRY
	>WT
	EAPPAKVPEVPKKPEEK
	>MTE10907V
	EAPPAKVPVVPKKPEEK
	>WT
	GELDKDRVVIDNVGTKS
	>MTV16078E
	GELDKDRVEIDNVGTKS
	>WT
	FIADGKDRKLHIIDVQL
	>MTK12101N
	FIADGKDRNLHIIDVQL
	>WT
	LQASIEGAQPIFVQWLK
	>MTQ6564X
	LQASIEGAXPIFVQWLK
	>WT
	KKAEAKAPKEEAAKPKG
	>MTK11990N
	KKAEAKAPNEEAAKPKG
	>WT
	KLEAPDIDLDLELRKII
	>MTL23871H
	KLEAPDIDHDLELRKII
	>WT
	NLTQGEEYLFRVVAVNE
	>MTL24127I
	NLTQGEEYIFRVVAVNE
	>WT
	DGGSPIIGYLIERKERN
	>MTY20053F
	DGGSPIIGFLIERKERN
	>WT
	WFQDGNEIVSGPKCQSS
	>MTV7709A
	WFQDGNEIASGPKCQSS
	>WT
	ARELVKGDRCNIYFEDT
	>MTR6865W
	ARELVKGDWCNIYFEDT
	>WT
	PPPAPPKEDVKEKIFQL
	>MTD11819E
	PPPAPPKEEVKEKIFQL
	>WT
	AGMNDAGLYTCKVSNDA
	>MTY9247C
	AGMNDAGLCTCKVSNDA
	>WT
	LQWKKPTYDGGSKITGY
	>MTD23392H
	LQWKKPTYHGGSKITGY
	>WT
	RFIAKDKEARAKLELAA
	>MTA13917S
	RFIAKDKESRAKLELAA
	>WT
	MKDDEGKYTFYAGENMT
	>MTT2603P
	MKDDEGKYPFYAGENMT
	>WT
	YMIAEDLGRGEFGIVHR
	>MTR32186H
	YMIAEDLGHGEFGIVHR
	>WT
	FLAELNKDKVEVQWLRN
	>MTK13866N
	FLAELNKDNVEVQWLRN
	>WT
	VYAENIAGIGKCSKSCE
	>MTI26596T
	VYAENIAGTGKCSKSCE
	>WT
	VDEDRKVTVTWSKDGQK
	>MTV4602I
	VDEDRKVTITWSKDGQK
	>WT
	RETSRPNWAQVSATVPI
	>MTA20363T
	RETSRPNWTQVSATVPI
	>WT
	ITWTKDGLPLKQTTRIN
	>MTP24196L
	ITWTKDGLLLKQTTRIN
	>WT
	GEPSLPSRPVVAKDPIE
	>MTP19414Q
	GEPSLPSRQVVAKDPIE
