# Supplementary material for: Analysis of Somatic Mutations in the TCGA-LIHC Whole Exome Sequence to Identify the Neoantigen for Immunotherapy in Hepatocellular Carcinoma
Source: Curr Issues Mol Biol. 2023 Dec 22;46(1):106–20. doi: 10.3390/cimb46010009 (PMC10813969; doi:10.3390/cimb46010009)
Supplement: Supplementary file 1 [file cimb-46-00009-s001.zip › S4.xlsx]

## Sheet: Sheet1
Allele	P53(P04637)	TNN(Q8WZ42)	CTNNB1(P35222)	MUC16(Q8WX17)	ALB(P02768)	PCLO(Q9Y6V0)	MUC4(Q99102)	ABCA13(Q86UQ4)	APOB(P04114)	RYR2(Q92736)
HLA-A*01:01	35	49	14	40	1	34	2	13	24	18
HLA-A*02:01	23	45	71	36	14	17	1	31	12	18
HLA-A*02:03	32	54	50	38	13	23	0	33	11	15
HLA-A*02:07	31	44	66	39	10	13	3	36	12	13
HLA-A*03:01	55	87	26	22	13	53	0	15	17	18
HLA-A*11:01	53	108	27	38	13	61	0	14	16	19
HLA-A*24:02	15	37	22	39	29	9	3	25	10	11
HLA-A*29:02	22	30	15	32	13	14	3	10	24	24
HLA-A*31:01	78	73	19	37	22	31	1	13	14	27
HLA-A*32:01	30	60	22	46	6	21	2	28	15	26
HLA-A*68:02	29	75	15	108	10	22	10	21	15	18
HLA-A*07:02	40	68	3	94	30	49	12	14	18	20
HLA-B*15:01	32	40	10	34	6	20	0	21	16	22
HLA-B*35:01	26	49	7	70	21	20	5	23	21	32
HLA-B*40:01	20	110	9	44	12	7	0	28	12	32
HLA-B*44:02	18	139	9	39	13	24	0	26	15	43
HLA-B*44:03	17	132	7	39	12	22	0	27	17	41
HLA-B*51:01	23	84	5	87	29	21	10	31	11	28
HLA-B*54:01	27	74	6	110	20	46	29	19	21	11
HLA-B*57:01	30	68	19	60	5	12	2	23	8	27
	636	1426	422	1052	292	519	83	451	309	463
