# Supplementary material for: Analysis of Somatic Mutations in the TCGA-LIHC Whole Exome Sequence to Identify the Neoantigen for Immunotherapy in Hepatocellular Carcinoma
Source: Curr Issues Mol Biol. 2023 Dec 22;46(1):106–20. doi: 10.3390/cimb46010009 (PMC10813969; doi:10.3390/cimb46010009)
Supplement: Supplementary file 1 [file cimb-46-00009-s001.zip › S5.xlsx]

## Sheet: Sheet1
P53	HLA allele	Mut peptide	Score	pred_immuno	TNN	HLA allele	Mut peptide	Score	pred_immuno	CTNNB1	HLA allele	Mut peptide	Score	pred_immuno	MUC16	HLA allele	Mut peptide	Score	pred_immuno	ALB	HLA allele	Mut peptide	Score	pred_immuno	PCLO	HLA allele	Mut peptide	Score	pred_immuno	MUC4	HLA allele	Mut peptide	Score	pred_immuno	ABCA13	HLA allele	Mut peptide	Score	pred_immuno	APOB	HLA allele	Mut peptide	Score	pred_immuno	RYR2	HLA allele	Mut peptide	Score	pred_immuno
	HLA-A0101	PSDTSLEKM	0.481247	Non-immunogenicity		HLA-A0101	GSKETGYEY	0.407422	Non-immunogenicity		HLA-A0101	YLDSGIHFA	0.556969	Immunogenicity-Low		HLA-A0101	NTETSPSVX	0.523699	Immunogenicity-Low		HLA-A0101	LLLRLSKTY	0.373744	Non-immunogenicity		HLA-A0101	KLVDADAAY	0.430266	Non-immunogenicity		HLA-A0101	STDNSTLPV	0.436662	Non-immunogenicity		HLA-A0101	PSDTSLEKM	0.481247	Non-immunogenicity		HLA-A0101	ATFKHLREY	0.506861	Immunogenicity-Low		HLA-A0101	ESAKKIIAY	0.500058	Immunogenicity-Low
	HLA-A0101	LQDSNKKSY	0.442638	Non-immunogenicity		HLA-A0101	KETGYIVEY	0.671991	Immunogenicity-Low		HLA-A0101	YLD-SGIHF	0.521206	Immunogenicity-Low		HLA-A0101	MTDEKIHLS	0.496776	Non-immunogenicity		HLA-A0201	KLASSQAAL	0.535324	Immunogenicity-Low		HLA-A0101	LVD-ADAAY	0.463732	Non-immunogenicity		HLA-A0101	GCSGTRFSY	0.490996	Non-immunogenicity		HLA-A0101	LQDSNKKSY	0.442638	Non-immunogenicity		HLA-A0101	HLREYTYNY	0.369904	Non-immunogenicity		HLA-A0101	SAYKKIIAY	0.509435	Immunogenicity-Low
	HLA-A0101	ALEQGDMTF	0.497295	Non-immunogenicity		HLA-A0101	ETG-YIVEY	0.592765	Immunogenicity-Low		HLA-A0101	YLDSGIHYA	0.539819	Immunogenicity-Low		HLA-A0101	MTDTEKIHL	0.466557	Non-immunogenicity		HLA-A0201	KLVASSQAA	0.531467	Immunogenicity-Low		HLA-A0101	MVVNASAEY	0.47828	Non-immunogenicity		HLA-A0201	SLPSIPSSA	0.577769	Immunogenicity-Low		HLA-A0101	ALEQGDMTF	0.497295	Non-immunogenicity		HLA-A0101	QTEIPSIKF	0.740528	Immunogenicity-Low		HLA-A0101	EPEVPESAY	0.6733	Immunogenicity-Low
	HLA-A0101	NLDLTHVLL	0.448632	Non-immunogenicity		HLA-A0101	GTPPFDVVY	0.537484	Immunogenicity-Low		HLA-A0101	SYLDSGIHY	0.523427	Immunogenicity-Low		HLA-A0101	GLDREQLHW	0.526473	Immunogenicity-Low		HLA-A0201	YLQPFEEHV	0.474475	Non-immunogenicity		HLA-A0101	VVRNASAEY	0.456629	Non-immunogenicity		HLA-A0207	QTTPLHVTI	0.488199	Non-immunogenicity		HLA-A0101	NLDLTHVLL	0.448632	Non-immunogenicity		HLA-A0101	GQRSRATLY	0.512393	Immunogenicity-Low		HLA-A0101	QIFRAEKTY	0.40716	Non-immunogenicity
	HLA-A0101	ETDTSFEKM	0.51347	Immunogenicity-Low		HLA-A0101	MSERDEKEF	0.405377	Non-immunogenicity		HLA-A0101	YLDSGIHYG	0.519634	Immunogenicity-Low		HLA-A0101	SSTPVPFSF	0.567219	Immunogenicity-Low		HLA-A0201	FLFSSSRGV	0.597165	Immunogenicity-Low		HLA-A0101	KSDPKMSKF	0.467743	Non-immunogenicity		HLA-A0207	SLPVSIPSA	0.4298	Non-immunogenicity		HLA-A0101	ETDTSFEKM	0.51347	Immunogenicity-Low		HLA-A0101	SPDKRLASY	0.357437	Non-immunogenicity		HLA-A0101	GLDMEGGQY	0.556661	Immunogenicity-Low
	HLA-A0101	ITDTSFEKM	0.454442	Non-immunogenicity		HLA-A0101	LTEHQEYEI	0.438024	Non-immunogenicity		HLA-A0101	YLDSGIH-Y	0.4934	Non-immunogenicity		HLA-A0101	KNTSVVPLY	0.532009	Immunogenicity-Low		HLA-A0201	KLFCEKPLL	0.486134	Non-immunogenicity		HLA-A0101	SIDPKMSKF	0.492343	Non-immunogenicity		HLA-A0207	SLPVSIPSA	0.4298	Non-immunogenicity		HLA-A0101	ITDTSFEKM	0.454442	Non-immunogenicity		HLA-A0101	PGDKRLASY	0.368257	Non-immunogenicity		HLA-A0101	LSDIFGLMK	0.541352	Immunogenicity-Low
	HLA-A0101	PTDTSFEKM	0.494557	Non-immunogenicity		HLA-A0101	ITDNESCLL	0.524166	Immunogenicity-Low		HLA-A0101	YLDPGIHSA	0.571604	Immunogenicity-Low		HLA-A0101	NTS-VVPLY	0.502892	Immunogenicity-Low		HLA-A0201	YAAELLFFA	0.569359	Immunogenicity-Low		HLA-A0101	IIDPKMSKF	0.469801	Non-immunogenicity		HLA-A2402	QTTPLHVTI	0.405061	Non-immunogenicity		HLA-A0101	PTDTSFEKM	0.494557	Non-immunogenicity		HLA-A0101	FVAMGNITY	0.526322	Immunogenicity-Low		HLA-A0101	LDMKEGGQY	0.460852	Non-immunogenicity
	HLA-A0101	EVDKPVATY	0.568841	Immunogenicity-Low		HLA-A0101	KIELSDYWY	0.384545	Non-immunogenicity		HLA-A0101	YLDPGIHSG	0.59645	Immunogenicity-Low		HLA-A0101	YLELSQMTH	0.466758	Non-immunogenicity		HLA-A0201	QQFEDQVKL	0.602425	Immunogenicity-Low		HLA-A0101	SVDGGLLTR	0.569783	Immunogenicity-Low		HLA-A2402	RFWGSGTRF	0.498468	Non-immunogenicity		HLA-A0101	EVDKPVATY	0.568841	Immunogenicity-Low		HLA-A0101	VPAMGNITY	0.548584	Immunogenicity-Low		HLA-A0101	LSDIFGLDM	0.521466	Immunogenicity-Low
	HLA-A0101	AVDKPVATY	0.569945	Immunogenicity-Low		HLA-A0101	VIELSDRIY	0.349659	Non-immunogenicity		HLA-A0101	HWQQQSYLY	0.434132	Non-immunogenicity		HLA-A0101	SSEITRVEM	0.551312	Immunogenicity-Low		HLA-A0201	FLAEEPQNL	0.592568	Immunogenicity-Low		HLA-A0101	MTLNTSSDY	0.411667	Non-immunogenicity		HLA-A2402	FWGCSGTRF	0.521247	Immunogenicity-Low		HLA-A0101	AVDKPVATY	0.569945	Immunogenicity-Low		HLA-A0101	DDDFSNLYY	0.52531	Immunogenicity-Low		HLA-A0101	DMKREGGQY	0.537888	Immunogenicity-Low
	HLA-A0101	AVDKPVATY	0.569945	Immunogenicity-Low		HLA-A0101	ILSDRIYWY	0.472785	Non-immunogenicity		HLA-A0101	WQQQSYLDY	0.473331	Non-immunogenicity		HLA-A0101	LQDLLKPLF	0.460882	Non-immunogenicity		HLA-A0201	KLAEEPQNL	0.600668	Immunogenicity-Low		HLA-A0101	TLNLVTSSY	0.467348	Non-immunogenicity		HLA-A2902	FWSGTRFSY	0.488614	Non-immunogenicity		HLA-A0101	AVDKPVATY	0.569945	Immunogenicity-Low		HLA-A0101	DDDFSKWLY	0.510204	Immunogenicity-Low		HLA-A0101	LSDFGQDLK	0.466892	Non-immunogenicity
	HLA-A0101	HVDKPVATY	0.557155	Immunogenicity-Low		HLA-A0101	KIELSDRIY	0.334919	Non-immunogenicity		HLA-A0101	QSYLDSGIY	0.454867	Non-immunogenicity		HLA-A0101	FSSPSTHLF	0.486346	Non-immunogenicity		HLA-A0201	PLAEEPQNL	0.507409	Immunogenicity-Low		HLA-A0101	TTDHKQEEL	0.461294	Non-immunogenicity		HLA-A2902	RFWGSGTRF	0.403162	Non-immunogenicity		HLA-A0101	HVDKPVATY	0.557155	Immunogenicity-Low		HLA-A0101	DDFSKNLYY	0.536846	Immunogenicity-Low		HLA-A0101	LSDIFGQDL	0.525682	Immunogenicity-Low
	HLA-A0101	HVDKPVATY	0.557155	Immunogenicity-Low		HLA-A0101	ELSDRIYWY	0.445562	Non-immunogenicity		HLA-A0101	SGATTTAPY	0.382691	Non-immunogenicity		HLA-A0101	STTPSTHLF	0.546332	Immunogenicity-Low		HLA-A0201	TLSEEERQI	0.626181	Immunogenicity-Low		HLA-A0101	TTDHKQEEK	0.47632	Non-immunogenicity		HLA-A2902	GCSGTRFSY	0.341525	Non-immunogenicity		HLA-A0101	HVDKPVATY	0.557155	Immunogenicity-Low		HLA-A0101	DDFSKWNLY	0.509733	Immunogenicity-Low		HLA-A0101	FNFLPPPGY	0.572475	Immunogenicity-Low
	HLA-A0101	'-VDKPVATY	0.564443	Immunogenicity-Low		HLA-A0101	LSDRIYWYW	0.380585	Non-immunogenicity		HLA-A0101	QNCLWTLRY	0.358199	Non-immunogenicity		HLA-A0101	FSSTTPSTH	0.431425	Non-immunogenicity		HLA-A0201	VVLNQLCVV	0.591465	Immunogenicity-Low		HLA-A0101	TTDHKQEES	0.439528	Non-immunogenicity		HLA-A3101	RFWGCSGTR	0.602508	Immunogenicity-Low		HLA-A0101	'-VDKPVATY	0.564443	Immunogenicity-Low		HLA-A0101	DFSKWNLYY	0.428681	Non-immunogenicity		HLA-A0101	LTDLKELTA	0.487579	Non-immunogenicity
	HLA-A0201	FMQDLNDLL	0.496403	Non-immunogenicity		HLA-A0101	LSD-RIYWY	0.427631	Non-immunogenicity		HLA-A0101	SHWQQQSYY	0.479216	Non-immunogenicity		HLA-A0101	STTPSTHLF	0.546332	Immunogenicity-Low		HLA-A0201	ALLTKLDEL	0.543038	Immunogenicity-Low		HLA-A0101	KQDDPVQKK	0.536851	Immunogenicity-Low		HLA-A3201	QTTPLHVTI	0.488199	Non-immunogenicity		HLA-A0201	FMQDLNDLL	0.496403	Non-immunogenicity		HLA-A0101	FS-KWNLYY	0.371294	Non-immunogenicity		HLA-A0101	EVDDGEEEV	0.502392	Immunogenicity-Low
	HLA-A0201	FMQDLFNDL	0.466214	Non-immunogenicity		HLA-A0101	LPEDLRGSY	0.50436	Immunogenicity-Low		HLA-A0201	YLVSGIHST	0.432029	Non-immunogenicity		HLA-A0101	DSD-ASTAF	0.514945	Immunogenicity-Low		HLA-A0201	CLLTKLDEL	0.531717	Immunogenicity-Low		HLA-A0101	TGEIQLQIY	0.424235	Non-immunogenicity		HLA-A3201	RFWGSGTRF	0.554363	Immunogenicity-Low		HLA-A0201	FMQDLFNDL	0.466214	Non-immunogenicity		HLA-A0101	TLDSNTYLH	0.448073	Non-immunogenicity		HLA-A0101	DSDFKVLMK	0.547873	Immunogenicity-Low
	HLA-A0201	VLLVLHSQL	0.552142	Immunogenicity-Low		HLA-A0101	ELDLRG-SY	0.375871	Non-immunogenicity		HLA-A0201	YLVSGIHSA	0.420176	Non-immunogenicity		HLA-A0101	TSDDTTLFT	0.3606	Non-immunogenicity		HLA-A0203	KLASSQAAL	0.535324	Immunogenicity-Low		HLA-A0101	IGGMKPSMY	0.410784	Non-immunogenicity		HLA-A6802	TTTPLHVTI	0.719937	Immunogenicity-Low		HLA-A0201	VLLVLHSQL	0.552142	Immunogenicity-Low		HLA-A0101	TLDSNTKYL	0.47103	Non-immunogenicity		HLA-A0101	DSDFK-VLM	0.550945	Immunogenicity-Low
	HLA-A0201	VLHSQLSFV	0.533484	Immunogenicity-Low		HLA-A0101	TDYPVESKY	0.519827	Immunogenicity-Low		HLA-A0201	YLDSGIHFT	0.430379	Non-immunogenicity		HLA-A0101	TSADDTTLF	0.364677	Non-immunogenicity		HLA-A0203	KLVASSQAA	0.531467	Immunogenicity-Low		HLA-A0101	IDEDAGRRY	0.444936	Non-immunogenicity		HLA-A6802	QTTPLHVTI	0.716904	Immunogenicity-Low		HLA-A0201	VLHSQLSFV	0.533484	Immunogenicity-Low		HLA-A0101	TLD-SNTKY	0.510794	Immunogenicity-Low		HLA-A0101	LLHHSSGMY	0.429934	Non-immunogenicity
	HLA-A0201	ITKEDFATV	0.424468	Non-immunogenicity		HLA-A0101	TGEPVETDY	0.407267	Non-immunogenicity		HLA-A0201	YLDSGIHFA	0.463096	Non-immunogenicity		HLA-A0101	AVDDTTLFT	0.400911	Non-immunogenicity		HLA-A0203	LVASSQAAL	0.523116	Immunogenicity-Low		HLA-A0101	HADTSCRHF	0.532341	Immunogenicity-Low		HLA-A6802	STGDSTLPV	0.676782	Immunogenicity-Low		HLA-A0201	ITKEDFATV	0.424468	Non-immunogenicity		HLA-A0101	TSSSMEFKY	0.446903	Non-immunogenicity		HLA-A0101	HAILLHHSY	0.454699	Non-immunogenicity
	HLA-A0201	ILIQGVTLA	0.440031	Non-immunogenicity		HLA-A0101	ETDYPVEAR	0.646302	Immunogenicity-Low		HLA-A0201	YLDSGIHFG	0.432779	Non-immunogenicity		HLA-A0101	AVDDT-TLF	0.429839	Non-immunogenicity		HLA-A0203	FLFSSSRGV	0.597165	Immunogenicity-Low		HLA-A0101	LTEGMQLEW	0.57131	Immunogenicity-Low		HLA-A6802	NSTLPVTGA	0.81834	Immunogenicity-High		HLA-A0201	ILIQGVTLA	0.440031	Non-immunogenicity		HLA-A0101	SSSME-FKY	0.430729	Non-immunogenicity		HLA-A0201	RVGDDLVSV	0.468812	Non-immunogenicity
	HLA-A0201	HLLSVIQGV	0.476942	Non-immunogenicity		HLA-A0101	YPVEARSKY	0.503688	Immunogenicity-Low		HLA-A0201	YLDSGIH-F	0.461162	Non-immunogenicity		HLA-A0101	LSSPVMTSY	0.491232	Non-immunogenicity		HLA-A0203	KLKEEKPLL	0.536221	Immunogenicity-Low		HLA-A0101	STDNTFVHL	0.514611	Immunogenicity-Low		HLA-A6802	SVSTGNATA	0.682199	Immunogenicity-Low		HLA-A0201	HLLSVIQGV	0.476942	Non-immunogenicity		HLA-A0101	FPEVDVLRY	0.398783	Non-immunogenicity		HLA-A0201	ILLATIQGL	0.443108	Non-immunogenicity
	HLA-A0201	GIRHLILSV	0.523362	Immunogenicity-Low		HLA-A0101	GTPPFKVVY	0.498084	Non-immunogenicity		HLA-A0201	RTYTYEILL	0.588177	Immunogenicity-Low		HLA-A0101	LSSPVMTSY	0.491232	Non-immunogenicity		HLA-A0203	YAAELLFFA	0.569359	Immunogenicity-Low		HLA-A0101	TVSHLGSKY	0.479773	Non-immunogenicity		HLA-A6802	STHATPLAV	0.777823	Immunogenicity-Low		HLA-A0201	GIRHLILSV	0.523362	Immunogenicity-Low		HLA-A0101	EVD-VLRKY	0.491469	Non-immunogenicity		HLA-A0201	VLLATIQGL	0.454932	Non-immunogenicity
	HLA-A0201	LILSVIQGV	0.442711	Non-immunogenicity		HLA-A0101	ELKPVVVKY	0.567137	Immunogenicity-Low		HLA-A0201	YTYEILLWT	0.484885	Non-immunogenicity		HLA-A0101	'-SSPVMTSY	0.468634	Non-immunogenicity		HLA-A0203	AVMDDFAAV	0.472249	Non-immunogenicity		HLA-A0101	STDNTFVSH	0.498429	Non-immunogenicity		HLA-A6802	STGHATPLA	0.727543	Immunogenicity-Low		HLA-A0201	LILSVIQGV	0.442711	Non-immunogenicity		HLA-A0101	FTELSAFGY	0.416505	Non-immunogenicity		HLA-A0201	ILLATIQGL	0.443108	Non-immunogenicity
	HLA-A0201	SVIQGVTLA	0.439649	Non-immunogenicity		HLA-A0101	YVEDQEFQI	0.423141	Non-immunogenicity		HLA-A0201	ILLWTTSRV	0.483132	Non-immunogenicity		HLA-A0101	KSPGLNWLY	0.520553	Immunogenicity-Low		HLA-A0203	RLKTYETTL	0.563473	Immunogenicity-Low		HLA-A0101	FVSHLGSKY	0.495629	Non-immunogenicity		HLA-A6802	HATSLPVSI	0.782472	Immunogenicity-Low		HLA-A0201	SVIQGVTLA	0.439649	Non-immunogenicity		HLA-A0101	FTELSAFGY	0.416505	Non-immunogenicity		HLA-A0201	KLIEDLTKA	0.458691	Non-immunogenicity
	HLA-A0201	IL-SVIQGV	0.450571	Non-immunogenicity		HLA-A0101	EAGTASTSY	0.555179	Immunogenicity-Low		HLA-A0201	YLGSGIHSA	0.498234	Non-immunogenicity		HLA-A0101	ATSTPTSTF	0.622168	Immunogenicity-Low		HLA-A0203	FLAEEPQNL	0.592568	Immunogenicity-Low		HLA-A0101	STDNTFVVS	0.509418	Immunogenicity-Low		HLA-A6802	STGDTTHPV	0.656748	Immunogenicity-Low		HLA-A0201	IL-SVIQGV	0.450571	Non-immunogenicity		HLA-A0101	TIELSAFGY	0.34622	Non-immunogenicity		HLA-A0201	KLIEDLTKP	0.40202	Non-immunogenicity
	HLA-A0201	NLLSLFMIL	0.525053	Immunogenicity-Low		HLA-A0101	AGTASTSCY	0.561195	Immunogenicity-Low		HLA-A0201	YLDSGIPST	0.386039	Non-immunogenicity		HLA-A0101	TSTPLTSTF	0.560723	Immunogenicity-Low		HLA-A0203	KLAEEPQNL	0.600668	Immunogenicity-Low		HLA-A0101	VVSHLGSKY	0.482815	Non-immunogenicity		HLA-A6802	DTTSHPVTI	0.834087	Immunogenicity-High		HLA-A0201	NLLSLFMIL	0.525053	Immunogenicity-Low		HLA-A0201	KLID-VISM	0.484885	Non-immunogenicity		HLA-A0201	LLIEEAIKI	0.539921	Immunogenicity-Low
	HLA-A0201	SLFMILQNA	0.500842	Immunogenicity-Low		HLA-A0101	GTA-STSCY	0.524926	Immunogenicity-Low		HLA-A0201	YLDSGIPSA	0.396819	Non-immunogenicity		HLA-A0101	LTNGITELY	0.488484	Non-immunogenicity		HLA-A0203	PLAEEPQNL	0.507409	Immunogenicity-Low		HLA-A0101	STD-NTFVV	0.488425	Non-immunogenicity		HLA-B0702	SPASTGQTT	0.51365	Immunogenicity-Low		HLA-A0201	SLFMILQNA	0.500842	Immunogenicity-Low		HLA-A0201	HLPCREFQV	0.456689	Non-immunogenicity		HLA-A0201	GLLAAIEEI	0.451527	Non-immunogenicity
	HLA-A0201	FMILQNANV	0.529587	Immunogenicity-Low		HLA-A0101	LTQGEEYRF	0.454132	Non-immunogenicity		HLA-A0201	YLDSGIPSG	0.360769	Non-immunogenicity		HLA-A0101	SVELETVTY	0.484081	Non-immunogenicity		HLA-A0203	TLSEEERQI	0.626181	Immunogenicity-Low		HLA-A0101	VSH-LGSKY	0.487684	Non-immunogenicity		HLA-B0702	SASSGHTTL	0.38211	Non-immunogenicity		HLA-A0201	FMILQNANV	0.529587	Immunogenicity-Low		HLA-A0201	RLASYLMLM	0.518653	Immunogenicity-Low		HLA-A0201	GLLAAIEEA	0.433259	Non-immunogenicity
	HLA-A0201	KIDPNFHGL	0.454712	Non-immunogenicity		HLA-A0101	VTNNNRLAY	0.549927	Immunogenicity-Low		HLA-A0201	YLDSGIHYT	0.457426	Non-immunogenicity		HLA-A0101	VLETVTSAY	0.483747	Non-immunogenicity		HLA-A0203	CLLTKLDEL	0.531717	Immunogenicity-Low		HLA-A0101	CIDLSDSTM	0.422782	Non-immunogenicity		HLA-B0702	TPVPGTSSA	0.600809	Immunogenicity-Low		HLA-A0201	KIDPNFHGL	0.454712	Non-immunogenicity		HLA-A0201	YSFSIPVRV	0.560143	Immunogenicity-Low		HLA-A0201	LLAAIEEAI	0.54773	Immunogenicity-Low
	HLA-A0201	TMKELHQQV	0.58905	Immunogenicity-Low		HLA-A0101	TNNCNRLAY	0.5462	Immunogenicity-Low		HLA-A0201	YLDSGIHYA	0.495163	Non-immunogenicity		HLA-A0101	MTESVELET	0.445337	Non-immunogenicity		HLA-A0207	HAPELLFFA	0.507542	Immunogenicity-Low		HLA-A0101	LSDSTMDVK	0.412025	Non-immunogenicity		HLA-B0702	TPVPVTGTS	0.43902	Non-immunogenicity		HLA-A0201	TMKELHQQV	0.58905	Immunogenicity-Low		HLA-A0201	YLHKNIPKL	0.468978	Non-immunogenicity		HLA-A0201	SLFFKLVLV	0.5155	Immunogenicity-Low
	HLA-A0201	YLNHLNLIL	0.557516	Immunogenicity-Low		HLA-A0101	KDGSPITSY	0.563384	Immunogenicity-Low		HLA-A0201	YLDSGIHYG	0.463977	Non-immunogenicity		HLA-A0101	ELETVTSAY	0.4725	Non-immunogenicity		HLA-A0207	YLQPFEEHV	0.474475	Non-immunogenicity		HLA-A0101	FPDPSKDMH	0.519518	Immunogenicity-Low		HLA-B0702	VPVTGTSSA	0.42711	Non-immunogenicity		HLA-A0201	YLNHLNLIL	0.557516	Immunogenicity-Low		HLA-A0201	TLDSNTKYL	0.618936	Immunogenicity-Low		HLA-A0201	MVTSLFFKL	0.530339	Immunogenicity-Low
	HLA-A0201	YLNHLKNLI	0.546658	Immunogenicity-Low		HLA-A0101	DGGSPITSY	0.469251	Non-immunogenicity		HLA-A0201	YLNSGIHST	0.477098	Non-immunogenicity		HLA-A0101	'-LETVTSAY	0.490708	Non-immunogenicity		HLA-A0207	YAAELLFFA	0.569359	Immunogenicity-Low		HLA-A0101	LSDMTSSII	0.378857	Non-immunogenicity		HLA-B0702	TPLASPSSA	0.570289	Immunogenicity-Low		HLA-A0201	YLNHLKNLI	0.546658	Immunogenicity-Low		HLA-A0201	FQVPTIPKL	0.473007	Non-immunogenicity		HLA-A0201	SLFFKLGVL	0.464449	Non-immunogenicity
	HLA-A0201	FLFLENTAV	0.535443	Immunogenicity-Low		HLA-A0101	APHQIPQEY	0.425762	Non-immunogenicity		HLA-A0201	YLNSGIHSA	0.470718	Non-immunogenicity		HLA-A0101	LSTSVGALY	0.527059	Immunogenicity-Low		HLA-A0207	FLAEEPQNL	0.592568	Immunogenicity-Low		HLA-A0101	KTDKPSQSF	0.557087	Immunogenicity-Low		HLA-B0702	SPVSIPSSA	0.514325	Immunogenicity-Low		HLA-A0201	FLFLENTAV	0.535443	Immunogenicity-Low		HLA-A0201	TLAD-LTLL	0.511279	Immunogenicity-Low		HLA-A0201	YLIGGVHRL	0.48523	Non-immunogenicity
	HLA-A0201	FLAWFLETA	0.500866	Immunogenicity-Low		HLA-A0101	LTDSMEVQW	0.54583	Immunogenicity-Low		HLA-A0201	YLDPGIHSA	0.52328	Immunogenicity-Low		HLA-A0101	FSTSVGALY	0.517921	Immunogenicity-Low		HLA-A0207	KLAEEPQNL	0.600668	Immunogenicity-Low		HLA-A0101	SVDGSLLAR	0.578596	Immunogenicity-Low		HLA-B0702	LPVSIPSSA	0.50089	Immunogenicity-Low		HLA-A0201	FLAWFLETA	0.500866	Immunogenicity-Low		HLA-A0201	FVDGHNSTV	0.508929	Immunogenicity-Low		HLA-A0201	YLIGGDVHL	0.543623	Immunogenicity-Low
	HLA-A0201	FLNTAVLTI	0.472569	Non-immunogenicity		HLA-A0101	STDSMEVQW	0.556522	Immunogenicity-Low		HLA-A0201	YLDPGIHST	0.533672	Immunogenicity-Low		HLA-A0101	KSTSVGALY	0.536291	Immunogenicity-Low		HLA-A0207	VFDEFKPLA	0.519046	Immunogenicity-Low		HLA-A0101	SVDGSLPTR	0.50938	Immunogenicity-Low		HLA-B0702	SPVTIPSSA	0.524616	Immunogenicity-Low		HLA-A0201	FLNTAVLTI	0.472569	Non-immunogenicity		HLA-A0201	QLYSKFLKA	0.581098	Immunogenicity-Low		HLA-A0201	YLIGGVHRL	0.48523	Non-immunogenicity
	HLA-A0201	FLAWFLENT	0.504321	Immunogenicity-Low		HLA-A0101	STDSMEVQW	0.556522	Immunogenicity-Low		HLA-A0201	YLDPGIHSA	0.52328	Immunogenicity-Low		HLA-A0101	STS-VGALY	0.481165	Non-immunogenicity		HLA-A0207	PLAEEPQNL	0.507409	Immunogenicity-Low		HLA-A0201	IIDPKMSKF	0.4696	Non-immunogenicity		HLA-B0702	HPVTIPSSA	0.52996	Immunogenicity-Low		HLA-A0201	FLAWFLENT	0.504321	Immunogenicity-Low		HLA-A0201	SLHTETLEL	0.517914	Immunogenicity-Low		HLA-A0201	LIGGDVHRL	0.507353	Immunogenicity-Low
	HLA-A0201	FL-ENTAVL	0.512429	Immunogenicity-Low		HLA-A0101	NANNGSGKY	0.520833	Immunogenicity-Low		HLA-A0201	YLDPGIHSG	0.528994	Immunogenicity-Low		HLA-A0101	ESEEITMTH	0.485512	Non-immunogenicity		HLA-A0207	HPDYSAVLL	0.537867	Immunogenicity-Low		HLA-A0201	ALQDIVREL	0.590339	Immunogenicity-Low		HLA-B0702	SASKRTTPL	0.241888	Non-immunogenicity		HLA-A0201	FL-ENTAVL	0.512429	Immunogenicity-Low		HLA-A0201	EVSPFTIEL	0.444618	Non-immunogenicity		HLA-A0201	TVLAWGWRI	0.470133	Non-immunogenicity
	HLA-A0201	YLVSLCLCV	0.502394	Immunogenicity-Low		HLA-A0101	'-SEPTVAQY	0.543208	Immunogenicity-Low		HLA-A0201	YLDAGIHST	0.500793	Immunogenicity-Low		HLA-A0101	MTESEEITM	0.482238	Non-immunogenicity		HLA-A0207	YSAVLLLRL	0.590391	Immunogenicity-Low		HLA-A0201	ILQDIVREL	0.552038	Immunogenicity-Low		HLA-B0702	ASKRDTTPL	0.34468	Non-immunogenicity		HLA-A0201	YLVSLCLCV	0.502394	Immunogenicity-Low		HLA-A0203	KLIDVI-SM	0.456437	Non-immunogenicity		HLA-A0203	ILLATIQGL	0.443108	Non-immunogenicity
	HLA-A0201	NLDLTHVLL	0.485979	Non-immunogenicity		HLA-A0101	TTDFASILK	0.591842	Immunogenicity-Low		HLA-A0201	YLDAGIHSA	0.489045	Non-immunogenicity		HLA-A0101	ISTSSIPSY	0.495075	Non-immunogenicity		HLA-A0207	CLLTKLDEL	0.531717	Immunogenicity-Low		HLA-A0201	KLQDIVREL	0.562021	Immunogenicity-Low		HLA-B3501	TPVPVTGTS	0.436855	Non-immunogenicity		HLA-A0201	NLDLTHVLL	0.485979	Non-immunogenicity		HLA-A0203	HLPCREFQV	0.456689	Non-immunogenicity		HLA-A0203	LLATIQGLI	0.502504	Immunogenicity-Low
	HLA-A0201	HLQNILGNL	0.539095	Immunogenicity-Low		HLA-A0101	TTDFASILI	0.570216	Immunogenicity-Low		HLA-A0201	YLDAGIHSG	0.481374	Non-immunogenicity		HLA-A0101	YTAATVPFM	0.412594	Non-immunogenicity		HLA-A0301	KLYEIARRH	0.440967	Non-immunogenicity		HLA-A0201	ILQDIVREL	0.552038	Immunogenicity-Low		HLA-B3501	VPVTGTSSA	0.503686	Immunogenicity-Low		HLA-A0201	HLQNILGNL	0.539095	Immunogenicity-Low		HLA-A0203	RLASYLMLM	0.518653	Immunogenicity-Low		HLA-A0203	YLKEK-KAV	0.58583	Immunogenicity-Low
	HLA-A0201	FMMSSTVVL	0.504556	Immunogenicity-Low		HLA-A0101	TTDFASIL-	0.591724	Immunogenicity-Low		HLA-A0201	YLDSGSHSA	0.510634	Immunogenicity-Low		HLA-A0101	STSSIPS-Y	0.481239	Non-immunogenicity		HLA-A0301	FLFSSACSR	0.445695	Non-immunogenicity		HLA-A0201	KLNTAPVTT	0.574936	Immunogenicity-Low		HLA-B3501	HATSLPVSI	0.680987	Immunogenicity-Low		HLA-A0201	FMMSSTVVL	0.504556	Immunogenicity-Low		HLA-A0203	YSFSIPVRV	0.560143	Immunogenicity-Low		HLA-A0203	KLIEDLTKA	0.458691	Non-immunogenicity
	HLA-A0201	FMGMSSTVV	0.522647	Immunogenicity-Low		HLA-A0101	YNELEVEPY	0.376799	Non-immunogenicity		HLA-A0201	YLDFGIHSA	0.4313	Non-immunogenicity		HLA-A0201	GLDQLHWEL	0.498941	Non-immunogenicity		HLA-A0301	KTVSDRDTK	0.509766	Immunogenicity-Low		HLA-A0201	SMYDNLAEA	0.547215	Immunogenicity-Low		HLA-B3501	LPVSIPSSA	0.630023	Immunogenicity-Low		HLA-A0201	FMGMSSTVV	0.522647	Immunogenicity-Low		HLA-A0203	YLHKNIPKL	0.468978	Non-immunogenicity		HLA-A0203	KLIEDLTKP	0.40202	Non-immunogenicity
	HLA-A0201	NIYDALKWV	0.524085	Immunogenicity-Low		HLA-A0101	TVSSPGDRY	0.494203	Non-immunogenicity		HLA-A0201	YLYSGIHSA	0.461647	Non-immunogenicity		HLA-A0201	QLHWELSQL	0.474326	Non-immunogenicity		HLA-A0301	LVHKSKATK	0.406723	Non-immunogenicity		HLA-A0201	GLTEGMQVL	0.522282	Immunogenicity-Low		HLA-B3501	HPVTIPSSA	0.626879	Immunogenicity-Low		HLA-A0201	NIYDALKWV	0.524085	Immunogenicity-Low		HLA-A0203	TLDSNTKYL	0.618936	Immunogenicity-Low		HLA-A0203	GLLAAIEEA	0.433259	Non-immunogenicity
	HLA-A0201	KILPFPPSI	0.538047	Immunogenicity-Low		HLA-A0101	VSGSPGDRY	0.497528	Non-immunogenicity		HLA-A0201	YLYSGIHST	0.464769	Non-immunogenicity		HLA-A0201	SQSTVWPEI	0.444181	Non-immunogenicity		HLA-A0301	KSKATKQLK	0.434141	Non-immunogenicity		HLA-A0201	KLTEGMQVL	0.514238	Immunogenicity-Low		HLA-B5101	TGQTTPLHV	0.703308	Immunogenicity-Low		HLA-A0201	KILPFPPSI	0.538047	Immunogenicity-Low		HLA-A0203	TLAD-LTLL	0.511279	Immunogenicity-Low		HLA-A0203	LLAAIEEAI	0.54773	Immunogenicity-Low
	HLA-A0201	ILPFFPPSI	0.593622	Immunogenicity-Low		HLA-A0101	SGLSPGDRY	0.467139	Non-immunogenicity		HLA-A0201	YLYSGIHSA	0.461647	Non-immunogenicity		HLA-A0201	YLSQMTHSI	0.558686	Immunogenicity-Low		HLA-A0301	SVLLLRLSK	0.50998	Immunogenicity-Low		HLA-A0201	KLTEG-MQV	0.516854	Immunogenicity-Low		HLA-B5101	QTTPLHVTI	0.72214	Immunogenicity-Low		HLA-A0201	ILPFFPPSI	0.593622	Immunogenicity-Low		HLA-A0203	FVDGHNSTV	0.508929	Immunogenicity-Low		HLA-A0203	LLSDIFGQL	0.523588	Immunogenicity-Low
	HLA-A0203	FMQDLFNLL	0.519444	Immunogenicity-Low		HLA-A0101	HGGSKITGY	0.415987	Non-immunogenicity		HLA-A0201	YLYSGIHSG	0.466022	Non-immunogenicity		HLA-A0201	SQMTHITEL	0.423178	Non-immunogenicity		HLA-A0301	VVLLLRLSK	0.537329	Immunogenicity-Low		HLA-A0201	FMMWQETLA	0.504835	Immunogenicity-Low		HLA-B5101	TT-PLHVTI	0.679068	Immunogenicity-Low		HLA-A0203	FMQDLFNLL	0.519444	Immunogenicity-Low		HLA-A0203	QLYSKFLKA	0.581098	Immunogenicity-Low		HLA-A0203	FL-PPPGYA	0.512331	Immunogenicity-Low
	HLA-A0203	FMQDLFNDL	0.466214	Non-immunogenicity		HLA-A0101	MKDDEGPFY	0.43954	Non-immunogenicity		HLA-A0201	YLDYGIHSA	0.419941	Non-immunogenicity		HLA-A0201	QLYLELSQM	0.532862	Immunogenicity-Low		HLA-A0301	VLL-LRLSK	0.53065	Immunogenicity-Low		HLA-A0201	FMM-WQETL	0.393824	Non-immunogenicity		HLA-B5101	VPVTGTSSA	0.615332	Immunogenicity-Low		HLA-A0203	FMQDLFNDL	0.466214	Non-immunogenicity		HLA-A0203	SLHTETLEL	0.517914	Immunogenicity-Low		HLA-A0203	SLFFKLVLV	0.5155	Immunogenicity-Low
	HLA-A0203	LLHSQLSFV	0.545816	Immunogenicity-Low		HLA-A0101	KDDEGKYFY	0.432616	Non-immunogenicity		HLA-A0201	YLDCGIHSA	0.397117	Non-immunogenicity		HLA-A0201	ELSQMTHSI	0.587331	Immunogenicity-Low		HLA-A0301	TLSERQIKK	0.42928	Non-immunogenicity		HLA-A0201	ILSDSTMDV	0.515925	Immunogenicity-Low		HLA-B5101	TGHATPLAV	0.716314	Immunogenicity-Low		HLA-A0203	LLHSQLSFV	0.545816	Immunogenicity-Low		HLA-A0203	MQAELVASV	0.556686	Immunogenicity-Low		HLA-A0203	SLFFKLGVL	0.464449	Non-immunogenicity
	HLA-A0203	LLHSQLSFV	0.545816	Immunogenicity-Low		HLA-A0101	DDEGKYPFY	0.467172	Non-immunogenicity		HLA-A0201	GMQALGHHL	0.458767	Non-immunogenicity		HLA-A0201	QMTHSITEL	0.523406	Immunogenicity-Low		HLA-A0301	KCCKHPPAK	0.372065	Non-immunogenicity		HLA-A0201	ILSDMTSSI	0.563898	Immunogenicity-Low		HLA-B5101	HATSLPVSI	0.773231	Immunogenicity-Low		HLA-A0203	LLHSQLSFV	0.545816	Immunogenicity-Low		HLA-A0207	KLID-VISM	0.484885	Non-immunogenicity		HLA-A0203	SLFFKL-GV	0.462235	Non-immunogenicity
	HLA-A0203	VLLVLHSQL	0.552142	Immunogenicity-Low		HLA-A0101	IAEDLGHEF	0.517883	Immunogenicity-Low		HLA-A0201	TLLWTTSRV	0.485774	Non-immunogenicity		HLA-A0201	TMGETSVSV	0.479095	Non-immunogenicity		HLA-A0301	SVLLLRLAK	0.517011	Immunogenicity-Low		HLA-A0201	SLSDMTSSI	0.581295	Immunogenicity-Low		HLA-B5101	LPVSIPSSA	0.705539	Immunogenicity-Low		HLA-A0203	VLLVLHSQL	0.552142	Immunogenicity-Low		HLA-A0207	FLPCREFQV	0.47227	Non-immunogenicity		HLA-A0203	YLIGGDVHL	0.543623	Immunogenicity-Low
	HLA-A0203	VLHSQLSFV	0.533484	Immunogenicity-Low		HLA-A0201	SISEILTAV	0.464501	Non-immunogenicity		HLA-A0201	YLDSRIHSA	0.470096	Non-immunogenicity		HLA-A0201	RVMESTFSL	0.480956	Non-immunogenicity		HLA-A0301	AVLLLRLAK	0.539021	Immunogenicity-Low		HLA-A0201	SLSDMTSSI	0.581295	Immunogenicity-Low		HLA-B5101	DTTSHPVTI	0.806787	Immunogenicity-High		HLA-A0203	VLHSQLSFV	0.533484	Immunogenicity-Low		HLA-A0207	HLPCREFQV	0.456689	Non-immunogenicity		HLA-A0203	YLIGGVHRL	0.48523	Non-immunogenicity
	HLA-A0203	ITKEDFATV	0.424468	Non-immunogenicity		HLA-A0201	SISEILVEA	0.520811	Immunogenicity-Low		HLA-A0201	YLDSRIHSG	0.441761	Non-immunogenicity		HLA-A0201	SLPSGEQGI	0.46053	Non-immunogenicity		HLA-A0301	VLNQVVHEK	0.426816	Non-immunogenicity		HLA-A0201	MTSSIIESV	0.45679	Non-immunogenicity		HLA-B5101	HPVTIPSSA	0.697356	Immunogenicity-Low		HLA-A0203	ITKEDFATV	0.424468	Non-immunogenicity		HLA-A0207	RLASYLMLM	0.518653	Immunogenicity-Low		HLA-A0203	LIGGDVHRL	0.507353	Immunogenicity-Low
	HLA-A0203	HQHKHTRAL	0.591671	Immunogenicity-Low		HLA-A0201	SSISEILTV	0.480891	Non-immunogenicity		HLA-A0201	YLDSVIHST	0.531651	Immunogenicity-Low		HLA-A0201	VTSTTFPTL	0.289543	Non-immunogenicity		HLA-A1101	SSASRGVFR	0.348195	Non-immunogenicity		HLA-A0203	ALRSNGLHV	0.583475	Immunogenicity-Low		HLA-B5101	TTS-HPVTI	0.74591	Immunogenicity-Low		HLA-A0203	HQHKHTRAL	0.591671	Immunogenicity-Low		HLA-A0207	YSFSIPVRV	0.560143	Immunogenicity-Low		HLA-A0207	ILLATIQGL	0.443108	Non-immunogenicity
	HLA-A0203	ILIQGVTLA	0.440031	Non-immunogenicity		HLA-A0201	SISEIL-TV	0.521813	Immunogenicity-Low		HLA-A0201	YLDSVIHSA	0.506055	Immunogenicity-Low		HLA-A0201	SLCNFSLLA	0.511755	Immunogenicity-Low		HLA-A1101	SACSRGVFR	0.362276	Non-immunogenicity		HLA-A0203	VLRSNGLHV	0.581377	Immunogenicity-Low		HLA-B5401	HPVPVTGTS	0.658127	Immunogenicity-Low		HLA-A0203	ILIQGVTLA	0.440031	Non-immunogenicity		HLA-A0207	YLHKNIPKL	0.468978	Non-immunogenicity		HLA-A0207	KAVGFFQSL	0.453338	Non-immunogenicity
	HLA-A0203	HLISVIQGV	0.457913	Non-immunogenicity		HLA-A0201	IQDEVPPTI	0.581322	Immunogenicity-Low		HLA-A0201	QQQSYLDSV	0.467143	Non-immunogenicity		HLA-A0201	LLARRVDRV	0.500658	Immunogenicity-Low		HLA-A1101	KTVSDRDTK	0.477662	Non-immunogenicity		HLA-A0203	ALQDIVREL	0.590339	Immunogenicity-Low		HLA-B5401	TPVPVTSSA	0.80518	Immunogenicity-High		HLA-A0203	HLISVIQGV	0.457913	Non-immunogenicity		HLA-A0207	TLDSNTKYL	0.618936	Immunogenicity-Low		HLA-A0207	GLLAAIEEA	0.433259	Non-immunogenicity
	HLA-A0203	GIRHLILSV	0.523362	Immunogenicity-Low		HLA-A0201	TLFKPPQFI	0.638048	Immunogenicity-Low		HLA-A0201	YLDSVIHSG	0.513114	Immunogenicity-Low		HLA-A0201	VLLTTTDVL	0.515779	Immunogenicity-Low		HLA-A1101	KSATKEQLK	0.435671	Non-immunogenicity		HLA-A0203	ILQDIVREL	0.552038	Immunogenicity-Low		HLA-B5401	APVPVTGTS	0.673586	Immunogenicity-Low		HLA-A0203	GIRHLILSV	0.523362	Immunogenicity-Low		HLA-A0207	FQVPTIPKL	0.473007	Non-immunogenicity		HLA-A0207	LLAAIEEAI	0.54773	Immunogenicity-Low
	HLA-A0203	LILSVIQGV	0.442711	Non-immunogenicity		HLA-A0201	KISFHVTNL	0.396961	Non-immunogenicity		HLA-A0201	YLDSGINSA	0.476427	Non-immunogenicity		HLA-A0201	AL-PTSVLL	0.492651	Non-immunogenicity		HLA-A1101	SSLKEFCEK	0.445043	Non-immunogenicity		HLA-A0203	KLQDIVREL	0.562021	Immunogenicity-Low		HLA-B5401	TPVPVTTSS	0.812537	Immunogenicity-High		HLA-A0203	LILSVIQGV	0.442711	Non-immunogenicity		HLA-A0207	TIP-KLYQL	0.508985	Immunogenicity-Low		HLA-A0207	LLDIFGQDL	0.598326	Immunogenicity-Low
	HLA-A0203	SVIQGVTLA	0.439649	Non-immunogenicity		HLA-A0201	KLRESEITV	0.543074	Immunogenicity-Low		HLA-A0201	YLDSGIYST	0.462328	Non-immunogenicity		HLA-A0201	TALPTSVRV	0.411208	Non-immunogenicity		HLA-A1101	YAAELLFFK	0.492493	Non-immunogenicity		HLA-A0203	ILQDIVREL	0.552038	Immunogenicity-Low		HLA-B5401	VPVTGTSSA	0.675497	Immunogenicity-Low		HLA-A0203	SVIQGVTLA	0.439649	Non-immunogenicity		HLA-A0207	FVDGSHNTV	0.451061	Non-immunogenicity		HLA-A0207	FLPPPGY-A	0.521217	Immunogenicity-Low
	HLA-A0203	ILS-VIQGV	0.475574	Non-immunogenicity		HLA-A0201	ITVETHTKV	0.471587	Non-immunogenicity		HLA-A0201	YLDSGIYSA	0.454174	Non-immunogenicity		HLA-A0201	ATSKIPFAL	0.624146	Immunogenicity-Low		HLA-A1101	AAELLFFAK	0.564097	Immunogenicity-Low		HLA-A0203	KLNTAPVTT	0.574936	Immunogenicity-Low		HLA-B5401	VPVTGTSSA	0.675497	Immunogenicity-Low		HLA-A0203	ILS-VIQGV	0.475574	Non-immunogenicity		HLA-A0207	FVDGSHNST	0.519086	Immunogenicity-Low		HLA-A0207	EVDDGEEEV	0.558361	Immunogenicity-Low
	HLA-A0203	SLFMILQNA	0.500842	Immunogenicity-Low		HLA-A0201	KLTEHQYEI	0.514356	Immunogenicity-Low		HLA-A0201	YLDSGIYSG	0.431307	Non-immunogenicity		HLA-A0201	TLFTSNPAF	0.533337	Immunogenicity-Low		HLA-A1101	SVLLLRLSK	0.522269	Immunogenicity-Low		HLA-A0203	GMKPSMTNL	0.476203	Non-immunogenicity		HLA-B5401	TPVPVTGTS	0.681745	Immunogenicity-Low		HLA-A0203	SLFMILQNA	0.500842	Immunogenicity-Low		HLA-A0207	EVSPFTIEL	0.444618	Non-immunogenicity		HLA-A0207	SLFFKLVLV	0.5155	Immunogenicity-Low
	HLA-A0203	FMILQNANV	0.529587	Immunogenicity-Low		HLA-A0201	AVEEGATAV	0.487941	Non-immunogenicity		HLA-A0201	YLDSGIQST	0.479639	Non-immunogenicity		HLA-A0201	FCIGHITSA	0.460051	Non-immunogenicity		HLA-A1101	VVLLLRLSK	0.545941	Immunogenicity-Low		HLA-A0203	SMYDNLAEA	0.547215	Immunogenicity-Low		HLA-B5401	VPVTGTSSA	0.675497	Immunogenicity-Low		HLA-A0203	FMILQNANV	0.529587	Immunogenicity-Low		HLA-A0301	ATFKHLREY	0.450634	Non-immunogenicity		HLA-A0207	MVTSLFFKL	0.530339	Immunogenicity-Low
	HLA-A0203	TMKELHQQV	0.58905	Immunogenicity-Low		HLA-A0201	FIRELKPVV	0.502669	Immunogenicity-Low		HLA-A0201	YLDSGIQSA	0.468864	Non-immunogenicity		HLA-A0201	RLYWELSQL	0.475952	Non-immunogenicity		HLA-A1101	TLSEEQIKK	0.427189	Non-immunogenicity		HLA-A0203	TLHSPSAKA	0.609769	Immunogenicity-Low		HLA-B5401	TPV-PVTGT	0.75046	Immunogenicity-Low		HLA-A0203	TMKELHQQV	0.58905	Immunogenicity-Low		HLA-A0301	KLREYTYNY	0.467314	Non-immunogenicity		HLA-A0207	YLIGGDVHL	0.543623	Immunogenicity-Low
	HLA-A0203	YLNHLKNLL	0.542323	Immunogenicity-Low		HLA-A0201	GTASFQATL	0.442495	Non-immunogenicity		HLA-A0201	YLDSGISGA	0.462315	Non-immunogenicity		HLA-A0201	WLYWELSQL	0.467043	Non-immunogenicity		HLA-A1101	SVLLLRLAK	0.519571	Immunogenicity-Low		HLA-A0203	LVKQPTLHV	0.563689	Immunogenicity-Low		HLA-B5401	TPLAVPSSA	0.703259	Immunogenicity-Low		HLA-A0203	YLNHLKNLL	0.542323	Immunogenicity-Low		HLA-A0301	HLREYTYNY	0.463715	Non-immunogenicity		HLA-A0207	YLIGGVHRL	0.48523	Non-immunogenicity
	HLA-A0203	YLNHLKNLI	0.546658	Immunogenicity-Low		HLA-A0201	YVEDQEFQI	0.593705	Immunogenicity-Low		HLA-A0201	YLDSGILST	0.476196	Non-immunogenicity		HLA-A0201	CVIEHSTQA	0.454516	Non-immunogenicity		HLA-A1101	AVLLLRLAK	0.538429	Immunogenicity-Low		HLA-A0203	GLTEGMQVL	0.522282	Immunogenicity-Low		HLA-B5401	TPLAVTPSS	0.641794	Immunogenicity-Low		HLA-A0203	YLNHLKNLI	0.546658	Immunogenicity-Low		HLA-A0301	GQRSRATLY	0.46036	Non-immunogenicity		HLA-A0207	LIGGDVHRL	0.507353	Immunogenicity-Low
	HLA-A0203	YLN-HLKNL	0.449632	Non-immunogenicity		HLA-A0201	KVLTKVPEV	0.442262	Non-immunogenicity		HLA-A0201	YLDSGILSA	0.456108	Non-immunogenicity		HLA-A0201	LLTNGITEL	0.478862	Non-immunogenicity		HLA-A1101	NQLCVVHEK	0.450299	Non-immunogenicity		HLA-A0203	KLTEGMQVL	0.514238	Immunogenicity-Low		HLA-B5401	HATPLAVTS	0.669101	Immunogenicity-Low		HLA-A0203	YLN-HLKNL	0.449632	Non-immunogenicity		HLA-A0301	RLASYLMLR	0.424615	Non-immunogenicity		HLA-A0207	TVLAWGWRI	0.470133	Non-immunogenicity
	HLA-A0203	FLAWENTAV	0.500324	Immunogenicity-Low		HLA-A0201	RMEEEKVQL	0.532192	Immunogenicity-Low		HLA-A0201	ILSGATTTA	0.447502	Non-immunogenicity		HLA-A0201	SLTNGITEL	0.470344	Non-immunogenicity		HLA-A2402	RYFHAPELL	0.501641	Immunogenicity-Low		HLA-A0203	KLTEGM-QV	0.547532	Immunogenicity-Low		HLA-B5401	TPLAVTSPS	0.605576	Immunogenicity-Low		HLA-A0203	FLAWENTAV	0.500324	Immunogenicity-Low		HLA-A0301	RLASYLMLM	0.429988	Non-immunogenicity		HLA-A0301	SAYKKIIAY	0.366818	Non-immunogenicity
	HLA-A0203	FLAWFLNTA	0.505021	Immunogenicity-Low		HLA-A0201	VQLTKVPEV	0.513586	Immunogenicity-Low		HLA-A0201	YLDSGIIST	0.488267	Non-immunogenicity		HLA-A0201	KLSQLTNGI	0.568907	Immunogenicity-Low		HLA-A2402	HFHAPELLF	0.596987	Immunogenicity-Low		HLA-A0203	FMMWQETLA	0.504835	Immunogenicity-Low		HLA-B5401	LAVTSPSSA	0.641422	Immunogenicity-Low		HLA-A0203	FLAWFLNTA	0.505021	Immunogenicity-Low		HLA-A0301	SIPVRVLAK	0.471291	Non-immunogenicity		HLA-A0301	RTKKSNSLR	0.417456	Non-immunogenicity
	HLA-A0203	FLNTAVLTI	0.472569	Non-immunogenicity		HLA-A0201	QL-TKVPEV	0.481002	Non-immunogenicity		HLA-A0201	YLDSGIISA	0.46123	Non-immunogenicity		HLA-A0201	QLTNGITEL	0.473749	Non-immunogenicity		HLA-A2402	PYFHAPELF	0.42475	Non-immunogenicity		HLA-A0203	ILSDSTMDV	0.515925	Immunogenicity-Low		HLA-B5401	TPL-AVTSP	0.679712	Immunogenicity-Low		HLA-A0203	FLNTAVLTI	0.472569	Non-immunogenicity		HLA-A0301	TLNTKYLHK	0.440074	Non-immunogenicity		HLA-A0301	RVWSGSHIR	0.340841	Non-immunogenicity
	HLA-A0203	FLAWFLENT	0.504321	Immunogenicity-Low		HLA-A0201	KVLECNVSV	0.436839	Non-immunogenicity		HLA-A0201	YLDSGIISG	0.432095	Non-immunogenicity		HLA-A0201	SLSPTIMAA	0.473133	Non-immunogenicity		HLA-A2402	HYFHAPELL	0.520956	Immunogenicity-Low		HLA-A0203	VLSDMTSSI	0.571048	Immunogenicity-Low		HLA-B5401	TPVSIPSSA	0.696181	Immunogenicity-Low		HLA-A0203	FLAWFLENT	0.504321	Immunogenicity-Low		HLA-A0301	TLHKLNIPK	0.305628	Non-immunogenicity		HLA-A0301	VVWSGSHIR	0.32847	Non-immunogenicity
	HLA-A0203	FL-ENTAVL	0.512429	Immunogenicity-Low		HLA-A0201	AVLECNVSV	0.444327	Non-immunogenicity		HLA-A0201	YLDSGIESA	0.460776	Non-immunogenicity		HLA-A0201	SLTSPTIMA	0.560953	Immunogenicity-Low		HLA-A2402	PYFHAPELF	0.42475	Non-immunogenicity		HLA-A0203	ILSDMTSSI	0.563898	Immunogenicity-Low		HLA-B5401	SPVSIPSSA	0.691749	Immunogenicity-Low		HLA-A0203	FL-ENTAVL	0.512429	Immunogenicity-Low		HLA-A0301	KLHKLNIPK	0.322148	Non-immunogenicity		HLA-A0301	KTEGLLQMK	0.505696	Immunogenicity-Low
	HLA-A0203	SLTSGHTII	0.468477	Non-immunogenicity		HLA-A0201	LIAEDTVFL	0.485285	Non-immunogenicity		HLA-A0201	MLLGTFVQL	0.518211	Immunogenicity-Low		HLA-A0201	RMTEELETV	0.522782	Immunogenicity-Low		HLA-A2402	YFHPELLFF	0.523164	Immunogenicity-Low		HLA-A0203	SLSDMTSSI	0.581295	Immunogenicity-Low		HLA-B5401	LPIPSSASS	0.828122	Immunogenicity-High		HLA-A0203	SLTSGHTII	0.468477	Non-immunogenicity		HLA-A0301	YLHKLNIPK	0.296023	Non-immunogenicity		HLA-A0301	RTEGLLQMK	0.501714	Immunogenicity-Low
	HLA-A0203	HLQNILGNL	0.539095	Immunogenicity-Low		HLA-A0201	VQSETVKMV	0.554066	Immunogenicity-Low		HLA-A0201	GLLGTFVQL	0.535959	Immunogenicity-Low		HLA-A0201	TLISGPKNV	0.496828	Non-immunogenicity		HLA-A2402	PYFHAPELL	0.425423	Non-immunogenicity		HLA-A0203	SLSDMTSSI	0.581295	Immunogenicity-Low		HLA-B5401	SPVSIPSSA	0.691749	Immunogenicity-Low		HLA-A0203	HLQNILGNL	0.539095	Immunogenicity-Low		HLA-A0301	FQVPTTIPK	0.385812	Non-immunogenicity		HLA-A0301	KLIED-LTK	0.398033	Non-immunogenicity
	HLA-A0203	NLRDIENKM	0.628621	Immunogenicity-Low		HLA-A0201	AIFDSSIIL	0.532021	Immunogenicity-Low		HLA-A0201	GLLGTFVQL	0.535959	Immunogenicity-Low		HLA-A0201	YTAATVPFM	0.468231	Non-immunogenicity		HLA-A2402	YFHAPELLF	0.573563	Immunogenicity-Low		HLA-A0203	MTSSIIESV	0.45679	Non-immunogenicity		HLA-B5401	LPVSIPSSA	0.676002	Immunogenicity-Low		HLA-A0203	NLRDIENKM	0.628621	Immunogenicity-Low		HLA-A0301	RTSSLALIK	0.478612	Non-immunogenicity		HLA-A0301	LLNEHAPLK	0.42569	Non-immunogenicity
	HLA-A0203	FMMSSTVVL	0.504556	Immunogenicity-Low		HLA-A0201	AIFDSSKHI	0.557588	Immunogenicity-Low		HLA-A0201	LLGTFVQLL	0.474706	Non-immunogenicity		HLA-A0201	SLSPNLSTA	0.454983	Non-immunogenicity		HLA-A2402	FHAPELLFF	0.483663	Non-immunogenicity		HLA-A0203	QLRIQPTKL	0.612875	Immunogenicity-Low		HLA-B5401	HATSLPVSI	0.725369	Immunogenicity-Low		HLA-A0203	FMMSSTVVL	0.504556	Immunogenicity-Low		HLA-A0301	TISSLALIK	0.446538	Non-immunogenicity		HLA-A0301	GLLAAIAIK	0.391535	Non-immunogenicity
	HLA-A0203	FMGMSSTVV	0.522647	Immunogenicity-Low		HLA-A0201	VLPDRVHIV	0.562502	Immunogenicity-Low		HLA-A0201	LL-GTFVQL	0.48965	Non-immunogenicity		HLA-A0201	SLSPNLSST	0.49362	Non-immunogenicity		HLA-A2402	PYFHA-PEL	0.322517	Non-immunogenicity		HLA-A0203	FIRKQIIKM	0.514875	Immunogenicity-Low		HLA-B5401	LPVSIPSSA	0.676002	Immunogenicity-Low		HLA-A0203	FMGMSSTVV	0.522647	Immunogenicity-Low		HLA-A0301	GISSLALIK	0.439932	Non-immunogenicity		HLA-A0301	LLSDIFGQK	0.405636	Non-immunogenicity
	HLA-A0203	NIYDALKWV	0.524085	Immunogenicity-Low		HLA-A0201	WMKDGQEVL	0.499179	Non-immunogenicity		HLA-A0201	YLDSGIHAT	0.492772	Non-immunogenicity		HLA-A0201	TLPFSSFPV	0.431789	Non-immunogenicity		HLA-A2402	'-YFHAPELL	0.528759	Immunogenicity-Low		HLA-A0207	IFPDPSIQV	0.642684	Immunogenicity-Low		HLA-B5401	LPV-SIPSS	0.634355	Immunogenicity-Low		HLA-A0203	NIYDALKWV	0.524085	Immunogenicity-Low		HLA-A0301	KFPEVVLRK	0.451343	Non-immunogenicity		HLA-A0301	KVRKMKLPK	0.372745	Non-immunogenicity
	HLA-A0203	KILPFPPSI	0.538047	Immunogenicity-Low		HLA-A0201	VLPSDRVHI	0.665082	Immunogenicity-Low		HLA-A0201	YLDSGIHGA	0.453706	Non-immunogenicity		HLA-A0201	FSSFPVEEV	0.682821	Immunogenicity-Low		HLA-A2402	FHAPE-LLF	0.517588	Immunogenicity-Low		HLA-A0207	SIDPKMSKF	0.505131	Immunogenicity-Low		HLA-B5401	'-PVSIPSSA	0.686582	Immunogenicity-Low		HLA-A0203	KILPFPPSI	0.538047	Immunogenicity-Low		HLA-A0301	MLFNAIEGK	0.414156	Non-immunogenicity		HLA-A0301	ASDFKVLMK	0.469202	Non-immunogenicity
	HLA-A0203	ILPFFPPSI	0.593622	Immunogenicity-Low		HLA-A0201	TLTWDPPLI	0.600819	Immunogenicity-Low		HLA-A0201	YLDSGIHAT	0.492772	Non-immunogenicity		HLA-A0203	ETSPSVXSV	0.565329	Immunogenicity-Low		HLA-A2402	RYFYAAELL	0.474276	Non-immunogenicity		HLA-A0207	IIDPKMSKF	0.4696	Non-immunogenicity		HLA-B5401	TPVTIPSSA	0.685844	Immunogenicity-Low		HLA-A0203	ILPFFPPSI	0.593622	Immunogenicity-Low		HLA-A1101	ATFKHLREY	0.506861	Immunogenicity-Low		HLA-A0301	SLFFGVLVR	0.370508	Non-immunogenicity
	HLA-A0207	FMDLFNDLL	0.555204	Immunogenicity-Low		HLA-A0201	KILEGKDYI	0.405221	Non-immunogenicity		HLA-A0201	YLDSGIHAA	0.497012	Non-immunogenicity		HLA-A0203	HLSSNTAVA	0.552351	Immunogenicity-Low		HLA-A2402	HFYAAELLF	0.492105	Non-immunogenicity		HLA-A0207	ILQDIVREL	0.552038	Immunogenicity-Low		HLA-B5401	SPVTIPSSA	0.686093	Immunogenicity-Low		HLA-A0207	FMDLFNDLL	0.555204	Immunogenicity-Low		HLA-A1101	KSVGFHLPR	0.5209	Immunogenicity-Low		HLA-A0301	KMVTSLFFK	0.46619	Non-immunogenicity
	HLA-A0207	FMQDLFNDL	0.466214	Non-immunogenicity		HLA-A0201	SIVTPPISV	0.528306	Immunogenicity-Low		HLA-A0201	YLDSGIHAG	0.462182	Non-immunogenicity		HLA-A0203	LTSSPTTPV	0.432379	Non-immunogenicity		HLA-A2402	PYAAELLFF	0.412574	Non-immunogenicity		HLA-A0207	KLQDIVREL	0.562021	Immunogenicity-Low		HLA-B5401	HPVTIPSSA	0.664528	Immunogenicity-Low		HLA-A0207	FMQDLFNDL	0.466214	Non-immunogenicity		HLA-A1101	SVGFHLPCR	0.458377	Non-immunogenicity		HLA-A0301	EMVTSLFFK	0.460018	Non-immunogenicity
	HLA-A0207	MQDLFNDLL	0.596331	Immunogenicity-Low		HLA-A0201	SIVKGTPPI	0.453869	Non-immunogenicity		HLA-A0201	YLDSGIH-A	0.477163	Non-immunogenicity		HLA-A0203	QLHWELSQL	0.474326	Non-immunogenicity		HLA-A2402	HYFYAAELL	0.486694	Non-immunogenicity		HLA-A0207	ILQDIVREL	0.552038	Immunogenicity-Low		HLA-B5401	HPV-TIPSS	0.603538	Immunogenicity-Low		HLA-A0207	MQDLFNDLL	0.596331	Immunogenicity-Low		HLA-A1101	RLASYLMLR	0.41334	Non-immunogenicity		HLA-A0301	RISELLGIK	0.332746	Non-immunogenicity
	HLA-A0207	VLLVLHSQL	0.552142	Immunogenicity-Low		HLA-A0201	FVQGGIIRL	0.453752	Non-immunogenicity		HLA-A0201	YTFEKLWTT	0.43764	Non-immunogenicity		HLA-A0203	SQSTVWPEI	0.444181	Non-immunogenicity		HLA-A2402	PYYAAELLF	0.412806	Non-immunogenicity		HLA-A0207	QIDYDLGNL	0.453512	Non-immunogenicity		HLA-B5401	'-PVTIPSSA	0.677669	Immunogenicity-Low		HLA-A0207	VLLVLHSQL	0.552142	Immunogenicity-Low		HLA-A1101	FSIPVRVLK	0.679599	Immunogenicity-Low		HLA-A0301	RIIMGSVKR	0.436701	Non-immunogenicity
	HLA-A0207	VLHSQLSFV	0.533484	Immunogenicity-Low		HLA-A0201	RLAYKVTNL	0.456472	Non-immunogenicity		HLA-A0201	YTFEKLLWT	0.488374	Non-immunogenicity		HLA-A0203	SQMTHITEL	0.423178	Non-immunogenicity		HLA-A2402	YYAAELLFF	0.455539	Non-immunogenicity		HLA-A0207	SMYDNLAEA	0.547215	Immunogenicity-Low		HLA-B5701	QTTPLHVTI	0.501272	Immunogenicity-Low		HLA-A0207	VLHSQLSFV	0.533484	Immunogenicity-Low		HLA-A1101	SIPVRVLAK	0.56808	Immunogenicity-Low		HLA-A0301	RIEIMGSVK	0.373904	Non-immunogenicity
	HLA-A0207	ITKEDFATV	0.424468	Non-immunogenicity		HLA-A0201	TLSSDSMEV	0.526059	Immunogenicity-Low		HLA-A0201	YLDSEIHST	0.524807	Immunogenicity-Low		HLA-A0203	QLYLELSQM	0.532862	Immunogenicity-Low		HLA-A2402	FYAAELLFF	0.449464	Non-immunogenicity		HLA-A0207	KLTEGMQVL	0.514238	Immunogenicity-Low		HLA-B5701	CSGTRFSYF	0.432207	Non-immunogenicity		HLA-A0207	ITKEDFATV	0.424468	Non-immunogenicity		HLA-A1101	TLDSNTLHK	0.53462	Immunogenicity-Low		HLA-A1101	EVPESAYWK	0.504042	Immunogenicity-Low
	HLA-A0207	FATVIKILL	0.59856	Immunogenicity-Low		HLA-A0201	TVAQYLFKV	0.532278	Immunogenicity-Low		HLA-A0201	YLDSEIHSA	0.512624	Immunogenicity-Low		HLA-A0203	ELSQMTHSI	0.587331	Immunogenicity-Low		HLA-A2402	PYFYAAELL	0.40899	Non-immunogenicity		HLA-A0207	STDNTFVHL	0.518375	Immunogenicity-Low							HLA-A0207	FATVIKILL	0.59856	Immunogenicity-Low		HLA-A1101	DSNTKYLHK	0.495115	Non-immunogenicity		HLA-A1101	GTGEFQIFR	0.4737	Non-immunogenicity
	HLA-A0207	HLISVIQGV	0.457913	Non-immunogenicity		HLA-A0201	QLSEHIAKA	0.518076	Immunogenicity-Low		HLA-A0201	YLDSEIHSG	0.511454	Immunogenicity-Low		HLA-A0203	QMTHSITEL	0.523406	Immunogenicity-Low		HLA-A2402	YFYAAELLF	0.461912	Non-immunogenicity		HLA-A0207	CIDLSDSTM	0.44442	Non-immunogenicity							HLA-A0207	HLISVIQGV	0.457913	Non-immunogenicity		HLA-A1101	YLHKLNIPK	0.470644	Non-immunogenicity		HLA-A1101	RVWSGSHIR	0.423229	Non-immunogenicity
	HLA-A0207	LILSVIQGV	0.442711	Non-immunogenicity		HLA-A0201	NLHIIDVQL	0.55259	Immunogenicity-Low		HLA-A0203	YLVSGIHST	0.432029	Non-immunogenicity		HLA-A0203	TMGETSVSV	0.479095	Non-immunogenicity		HLA-A2402	FYAAELLFF	0.449464	Non-immunogenicity		HLA-A0207	SLSDMTSSI	0.581295	Immunogenicity-Low							HLA-A0207	LILSVIQGV	0.442711	Non-immunogenicity		HLA-A1101	RTSSLALIK	0.550665	Immunogenicity-Low		HLA-A1101	VVWSGSHIR	0.413998	Non-immunogenicity
	HLA-A0207	NLLSLFMIL	0.525053	Immunogenicity-Low		HLA-A0201	KLPDIDHDL	0.521048	Immunogenicity-Low		HLA-A0203	YLVSGIHSA	0.420176	Non-immunogenicity		HLA-A0203	SLPSGEQGI	0.46053	Non-immunogenicity		HLA-A2402	FYAAE-LLF	0.469476	Non-immunogenicity		HLA-A0207	MTSSIIESV	0.45679	Non-immunogenicity							HLA-A0207	NLLSLFMIL	0.525053	Immunogenicity-Low		HLA-A1101	TISSLALIK	0.490531	Non-immunogenicity		HLA-A1101	KTEGLLQMK	0.593237	Immunogenicity-Low
	HLA-A0207	SLFMILQNA	0.500842	Immunogenicity-Low		HLA-A0201	YIF-RVVAV	0.432493	Non-immunogenicity		HLA-A0203	YLVSGIHSG	0.429644	Non-immunogenicity		HLA-A0203	LLARRVDRV	0.500658	Immunogenicity-Low		HLA-A2402	'-YAAELLFF	0.469446	Non-immunogenicity		HLA-A0301	SIQVPTIEK	0.451518	Non-immunogenicity							HLA-A0207	SLFMILQNA	0.500842	Immunogenicity-Low		HLA-A1101	GISSLALIK	0.489808	Non-immunogenicity		HLA-A1101	RTEGLLQMK	0.596038	Immunogenicity-Low
	HLA-A0207	FMILQNANV	0.529587	Immunogenicity-Low		HLA-A0201	EVKEKIFQL	0.506894	Immunogenicity-Low		HLA-A0203	YLDSGIHFA	0.463096	Non-immunogenicity		HLA-A0203	AL-PTSVRV	0.444952	Non-immunogenicity		HLA-A2402	VYTKKVPQV	0.441679	Non-immunogenicity		HLA-A0301	KIQVPTIEK	0.467373	Non-immunogenicity							HLA-A0207	FMILQNANV	0.529587	Immunogenicity-Low		HLA-A1101	FTLEALSGK	0.365191	Non-immunogenicity		HLA-A1101	LSDIFGLMK	0.541352	Immunogenicity-Low
	HLA-A0207	KIDPCNFHM	0.471243	Non-immunogenicity		HLA-A0201	FLAELNDNV	0.564958	Immunogenicity-Low		HLA-A0203	GIFGATTTA	0.403646	Non-immunogenicity		HLA-A0203	ELQDLLKPL	0.477131	Non-immunogenicity		HLA-A2402	RFRDLGEEF	0.557777	Immunogenicity-Low		HLA-A0301	DIQVPTIEK	0.483494	Non-immunogenicity							HLA-A0207	KIDPCNFHM	0.471243	Non-immunogenicity		HLA-A1101	ETLEALSGK	0.419157	Non-immunogenicity		HLA-A1101	SIFGLDMKR	0.490494	Non-immunogenicity
	HLA-A0207	KIDPNFHGL	0.454712	Non-immunogenicity		HLA-A0201	ALNKDNVEV	0.536335	Immunogenicity-Low		HLA-A0203	IMRTYTYEI	0.543954	Immunogenicity-Low		HLA-A0203	TLVPSSRAV	0.596667	Immunogenicity-Low		HLA-A2402	RHPDAVLLL	0.482659	Non-immunogenicity		HLA-A0301	VVRNASAYK	0.426605	Non-immunogenicity							HLA-A0207	KIDPNFHGL	0.454712	Non-immunogenicity		HLA-A1101	PTLEALSGK	0.368344	Non-immunogenicity		HLA-A1101	LSIFGQDLK	0.402842	Non-immunogenicity
	HLA-A0207	TMKELHQQV	0.58905	Immunogenicity-Low		HLA-A0201	ELNKDNVEV	0.530138	Immunogenicity-Low		HLA-A0203	ILLWTTSRV	0.483132	Non-immunogenicity		HLA-A0203	FIGHITSAV	0.542425	Immunogenicity-Low		HLA-A2402	DYSAVLLLL	0.530037	Immunogenicity-Low		HLA-A0301	VVRNASAEY	0.438028	Non-immunogenicity							HLA-A0207	TMKELHQQV	0.58905	Immunogenicity-Low		HLA-A1101	LSNKFVEGR	0.410644	Non-immunogenicity		HLA-A1101	SIFGQDLKR	0.534312	Immunogenicity-Low
	HLA-A0207	YLNHLKNLI	0.546658	Immunogenicity-Low		HLA-A0201	LLLKQTTRI	0.508339	Immunogenicity-Low		HLA-A0203	YLGSGIHSA	0.498234	Non-immunogenicity		HLA-A0203	FCIGHITSA	0.460051	Non-immunogenicity		HLA-A2402	DYSAV-LLL	0.513949	Immunogenicity-Low		HLA-A0301	VLRSNGLTR	0.483039	Non-immunogenicity							HLA-A0207	YLNHLKNLI	0.546658	Immunogenicity-Low		HLA-A2402	VFHLPCREF	0.536749	Immunogenicity-Low		HLA-A1101	KVRKMKLPK	0.408679	Non-immunogenicity
	HLA-A0207	FLENAVLTI	0.514836	Immunogenicity-Low		HLA-A0201	SLPSRQVVA	0.541362	Immunogenicity-Low		HLA-A0203	YLSGIPSGA	0.514707	Immunogenicity-Low		HLA-A0203	CIGHITSAV	0.541875	Immunogenicity-Low		HLA-A2902	HFHAPELLF	0.483939	Non-immunogenicity		HLA-A0301	RSNGLHVTR	0.413694	Non-immunogenicity							HLA-A0207	FLENAVLTI	0.514836	Immunogenicity-Low		HLA-A2402	GFHLPCREF	0.491636	Non-immunogenicity		HLA-A1101	ASDFKVLMK	0.526379	Immunogenicity-Low
	HLA-A0207	FLAWFLENT	0.504321	Immunogenicity-Low		HLA-A0203	SISEILTAV	0.464501	Non-immunogenicity		HLA-A0203	YLDSGIHYA	0.495163	Non-immunogenicity		HLA-A0203	RLYWELSQL	0.475952	Non-immunogenicity		HLA-A2902	PYFHAPLLF	0.390588	Non-immunogenicity		HLA-A0301	GQKDPIQKK	0.447385	Non-immunogenicity							HLA-A0207	FLAWFLENT	0.504321	Immunogenicity-Low		HLA-A2402	IFVPAMGNI	0.376363	Non-immunogenicity		HLA-A1101	DSDFKVLMK	0.547873	Immunogenicity-Low
	HLA-A0207	FL-ENTAVL	0.512429	Immunogenicity-Low		HLA-A0203	SISEILTEA	0.464813	Non-immunogenicity		HLA-A0203	GIYGATTTA	0.428071	Non-immunogenicity		HLA-A0203	WLYWELSQL	0.467043	Non-immunogenicity		HLA-A2902	YFAPELLFF	0.361238	Non-immunogenicity		HLA-A0301	GQKQVPIQK	0.482032	Non-immunogenicity							HLA-A0207	FL-ENTAVL	0.512429	Immunogenicity-Low		HLA-A2402	GYFSIPVRV	0.453339	Non-immunogenicity		HLA-A1101	KMVTSLFFK	0.534139	Immunogenicity-Low
	HLA-A0207	DMLFYLVSL	0.459661	Non-immunogenicity		HLA-A0203	SSISEILTV	0.480891	Non-immunogenicity		HLA-A0203	YLNSGIHST	0.477098	Non-immunogenicity		HLA-A0203	CVIEHSTQA	0.454516	Non-immunogenicity		HLA-A2902	YFHAPELLF	0.462631	Non-immunogenicity		HLA-A0301	QQVDPIQKK	0.456796	Non-immunogenicity							HLA-A0207	DMLFYLVSL	0.459661	Non-immunogenicity		HLA-A2402	SFSIPVRVL	0.500875	Immunogenicity-Low		HLA-A1101	EMVTSLFFK	0.523708	Immunogenicity-Low
	HLA-A0207	YLVSLCLCV	0.502394	Immunogenicity-Low		HLA-A0203	SISEILT-V	0.482597	Non-immunogenicity		HLA-A0203	YLNSGIHSA	0.470718	Non-immunogenicity		HLA-A0203	TTARVLQSL	0.409458	Non-immunogenicity		HLA-A2902	FHAPELLFF	0.383109	Non-immunogenicity		HLA-A0301	KQVDPIQKK	0.445879	Non-immunogenicity							HLA-A0207	YLVSLCLCV	0.502394	Immunogenicity-Low		HLA-A2402	KYLHNIPKL	0.406411	Non-immunogenicity		HLA-A1101	MV-TSLFFK	0.523988	Immunogenicity-Low
	HLA-A0207	ALEQGDMTF	0.519857	Immunogenicity-Low		HLA-A0203	IQNDVPPTI	0.580229	Immunogenicity-Low		HLA-A0203	YLNSGIHSG	0.460785	Non-immunogenicity		HLA-A0203	SLTNGITEL	0.470344	Non-immunogenicity		HLA-A2902	HFYAAELLF	0.435235	Non-immunogenicity		HLA-A0301	KQVDP-IQK	0.508192	Immunogenicity-Low							HLA-A0207	ALEQGDMTF	0.519857	Immunogenicity-Low		HLA-A2402	KYLHK-LNI	0.479721	Non-immunogenicity		HLA-A1101	RISELLIDK	0.519061	Immunogenicity-Low
	HLA-A0207	GLDLTHVLL	0.437849	Non-immunogenicity		HLA-A0203	TLFKPPQFI	0.638048	Immunogenicity-Low		HLA-A0203	YLDPGIHST	0.533672	Immunogenicity-Low		HLA-A0203	KLSQLTNGI	0.568907	Immunogenicity-Low		HLA-A2902	YFYAAELLF	0.400021	Non-immunogenicity		HLA-A0301	KIIDPKMSK	0.468966	Non-immunogenicity							HLA-A0207	GLDLTHVLL	0.437849	Non-immunogenicity		HLA-A2402	KSFD-YHQF	0.432366	Non-immunogenicity		HLA-A1101	RIIMGSVKR	0.477887	Non-immunogenicity
	HLA-A0207	DLDLTHVLL	0.50012	Immunogenicity-Low		HLA-A0203	FVKKPPQFI	0.651644	Immunogenicity-Low		HLA-A0203	YLDPGIHSA	0.52328	Immunogenicity-Low		HLA-A0203	QLTNGITEL	0.473749	Non-immunogenicity		HLA-A2902	YFYAAELLF	0.400021	Non-immunogenicity		HLA-A0301	KIIDPKMSK	0.468966	Non-immunogenicity							HLA-A0207	DLDLTHVLL	0.50012	Immunogenicity-Low		HLA-A2402	KFPEVDVLY	0.533746	Immunogenicity-Low		HLA-A1101	RIEIMGSVK	0.413062	Non-immunogenicity
	HLA-A0207	NLDLTHVLL	0.485979	Non-immunogenicity		HLA-A0203	KIFHVTNLV	0.528335	Immunogenicity-Low		HLA-A0203	YLDPGIHSG	0.528994	Immunogenicity-Low		HLA-A0203	ATMSPTHVA	0.470796	Non-immunogenicity		HLA-A2902	YFYAAELLF	0.400021	Non-immunogenicity		HLA-A0301	KIIDPKMSK	0.468966	Non-immunogenicity							HLA-A0207	NLDLTHVLL	0.485979	Non-immunogenicity		HLA-A2402	PFTIELSAF	0.320463	Non-immunogenicity		HLA-A2402	AYWKKIIAY	0.435534	Non-immunogenicity
	HLA-A0207	NLD-LTHVL	0.569864	Immunogenicity-Low		HLA-A0203	KISFHVTNL	0.396961	Non-immunogenicity		HLA-A0203	YLDAGIHSA	0.489045	Non-immunogenicity		HLA-A0203	SLSPTIMAA	0.473133	Non-immunogenicity		HLA-A2902	FYAAELLFF	0.320925	Non-immunogenicity		HLA-A0301	SIIDPKMSK	0.459926	Non-immunogenicity							HLA-A0207	NLD-LTHVL	0.569864	Immunogenicity-Low		HLA-A2902	ATFKHLREY	0.371678	Non-immunogenicity		HLA-A2402	QCPPLHVQF	0.429299	Non-immunogenicity
	HLA-A0207	'-LDLTHVLL	0.480852	Non-immunogenicity		HLA-A0203	RVKSRVIGL	0.461968	Non-immunogenicity		HLA-A0203	YLDSGSHSA	0.510634	Immunogenicity-Low		HLA-A0203	SLTSPTIMA	0.560953	Immunogenicity-Low		HLA-A2902	FYA-AELLF	0.360766	Non-immunogenicity		HLA-A0301	SIIDPKMSK	0.459926	Non-immunogenicity							HLA-A0207	'-LDLTHVLL	0.480852	Non-immunogenicity		HLA-A2902	RFKHLEYTY	0.380596	Non-immunogenicity		HLA-A2402	DYLKEAVGF	0.422987	Non-immunogenicity
	HLA-A0207	FMGMSSTVV	0.522647	Immunogenicity-Low		HLA-A0203	KLRESEITV	0.543074	Immunogenicity-Low		HLA-A0203	YLFGIHSGA	0.483262	Non-immunogenicity		HLA-A0203	LTSPTIMAA	0.494531	Non-immunogenicity		HLA-A2902	VLLLLSKTY	0.356927	Non-immunogenicity		HLA-A0301	IIDPK-MSK	0.415155	Non-immunogenicity							HLA-A0207	FMGMSSTVV	0.522647	Immunogenicity-Low		HLA-A2902	KHLEYTYNY	0.319972	Non-immunogenicity		HLA-A2402	RWSGSHIRW	0.303563	Non-immunogenicity
	HLA-A0207	NLQNIYDAL	0.52105	Immunogenicity-Low		HLA-A0203	RIVETHTKV	0.413248	Non-immunogenicity		HLA-A0203	YLYSGIHSA	0.461647	Non-immunogenicity		HLA-A0203	RMTESLETV	0.497732	Non-immunogenicity		HLA-A2902	LLLRLSKTY	0.32358	Non-immunogenicity		HLA-A0301	KQQDISSSK	0.505409	Immunogenicity-Low							HLA-A0207	NLQNIYDAL	0.52105	Immunogenicity-Low		HLA-A2902	TRFKHLREY	0.399572	Non-immunogenicity		HLA-A2402	VWSGSHIRW	0.323938	Non-immunogenicity
	HLA-A0207	NIYDALKWV	0.524085	Immunogenicity-Low		HLA-A0203	ITVETHTKV	0.471587	Non-immunogenicity		HLA-A0203	YLYSGIHST	0.464769	Non-immunogenicity		HLA-A0203	ALYSGCRLT	0.404827	Non-immunogenicity		HLA-A3101	FSSSRGVFR	0.390481	Non-immunogenicity		HLA-A0301	SQQDISSSK	0.508866	Immunogenicity-Low							HLA-A0207	NIYDALKWV	0.524085	Immunogenicity-Low		HLA-A2902	FKHLREYTY	0.380409	Non-immunogenicity		HLA-A2402	RLETLRVVW	0.503057	Immunogenicity-Low
	HLA-A0207	HLPFFPPSI	0.605581	Immunogenicity-Low		HLA-A0203	KLTEHQEYI	0.546747	Immunogenicity-Low		HLA-A0203	YLYSGIHSA	0.461647	Non-immunogenicity		HLA-A0203	TLISGPKNV	0.496828	Non-immunogenicity		HLA-A3101	SSARGVFRR	0.401656	Non-immunogenicity		HLA-A0301	GVDGGLLTR	0.369139	Non-immunogenicity							HLA-A0207	HLPFFPPSI	0.605581	Immunogenicity-Low		HLA-A2902	HLREYTYNY	0.44109	Non-immunogenicity		HLA-A2402	VWSGSHIRW	0.323938	Non-immunogenicity
	HLA-A0207	KLPFFPPSI	0.599841	Immunogenicity-Low		HLA-A0203	AVEEGATAV	0.487941	Non-immunogenicity		HLA-A0203	YLYSGIHSG	0.466022	Non-immunogenicity		HLA-A0203	LISKGPKNV	0.550465	Immunogenicity-Low		HLA-A3101	LFFSSACSR	0.495877	Non-immunogenicity		HLA-A0301	SVDGGLLTR	0.405771	Non-immunogenicity							HLA-A0207	KLPFFPPSI	0.599841	Immunogenicity-Low		HLA-A2902	GQRSRATLY	0.37933	Non-immunogenicity		HLA-A2402	EHAKKPLKL	0.550179	Immunogenicity-Low
	HLA-A0207	ILPFFPPSI	0.593622	Immunogenicity-Low		HLA-A0203	GSYQKLVIA	0.543535	Immunogenicity-Low		HLA-A0203	YLYGIHSGA	0.520428	Immunogenicity-Low		HLA-A0203	SLSPNLSTA	0.454983	Non-immunogenicity		HLA-A3101	SSASRGVFR	0.348195	Non-immunogenicity		HLA-A0301	TLNLVTSYK	0.503089	Immunogenicity-Low							HLA-A0207	ILPFFPPSI	0.593622	Immunogenicity-Low		HLA-A2902	RLASYLMLM	0.302025	Non-immunogenicity		HLA-A2402	VWDRIRQGW	0.602876	Immunogenicity-Low
	HLA-A0207	ILPFFPPSI	0.593622	Immunogenicity-Low		HLA-A0203	FIREKPVVV	0.650124	Immunogenicity-Low		HLA-A0203	GMQALGHHL	0.458767	Non-immunogenicity		HLA-A0203	SLSPNLSST	0.49362	Non-immunogenicity		HLA-A3101	SACSRGVFR	0.362276	Non-immunogenicity		HLA-A0301	GQKDPVQKK	0.461063	Non-immunogenicity							HLA-A0207	ILPFFPPSI	0.593622	Immunogenicity-Low		HLA-A2902	IFVPGNITY	0.427129	Non-immunogenicity		HLA-A2402	LYGHA-ILL	0.431749	Non-immunogenicity
	HLA-A0207	FFPPSINQT	0.539726	Immunogenicity-Low		HLA-A0203	FIRELKPVV	0.502669	Immunogenicity-Low		HLA-A0203	TLLWTTSRV	0.485774	Non-immunogenicity		HLA-A0203	SL-EPGTSL	0.562916	Immunogenicity-Low		HLA-A3101	FLFSSACSR	0.487929	Non-immunogenicity		HLA-A0301	GQKDDPVQK	0.551551	Immunogenicity-Low							HLA-A0207	FFPPSINQT	0.539726	Immunogenicity-Low		HLA-A2902	FVAMGNITY	0.32553	Non-immunogenicity		HLA-A2402	GYLGDVHRL	0.42225	Non-immunogenicity
	HLA-A0207	HVDKPVATY	0.575312	Immunogenicity-Low		HLA-A0203	SLRGGTAQA	0.613947	Immunogenicity-Low		HLA-A0203	YLDSRIHSA	0.470096	Non-immunogenicity		HLA-A0203	TLPFSSFPV	0.431789	Non-immunogenicity		HLA-A3101	SACSRGVFR	0.362276	Non-immunogenicity		HLA-A0301	KQDDPVQKK	0.474417	Non-immunogenicity							HLA-A0207	HVDKPVATY	0.575312	Immunogenicity-Low		HLA-A2902	VPAMGNITY	0.332131	Non-immunogenicity		HLA-A2902	EYWKKIIAY	0.48557	Non-immunogenicity
	HLA-A0301	ITKEATVIK	0.485127	Non-immunogenicity		HLA-A0203	SLRGGTASF	0.569726	Immunogenicity-Low		HLA-A0203	YLDSVIHSA	0.506055	Immunogenicity-Low		HLA-A0203	FSSFPVEEV	0.682821	Immunogenicity-Low		HLA-A3101	ACSRGVFRR	0.398911	Non-immunogenicity		HLA-A0301	QLHVSPSAK	0.412011	Non-immunogenicity							HLA-A0301	ITKEATVIK	0.485127	Non-immunogenicity		HLA-A2902	YSFSIPVRV	0.35922	Non-immunogenicity		HLA-A2902	SYWKKIIAY	0.456775	Non-immunogenicity
	HLA-A0301	HLYYNCSLR	0.360586	Non-immunogenicity		HLA-A0203	GTASFQATL	0.442495	Non-immunogenicity		HLA-A0203	QQQSYLDSV	0.467143	Non-immunogenicity		HLA-A0207	ETSPSVXSV	0.565329	Immunogenicity-Low		HLA-A3101	KSKATKQLK	0.39507	Non-immunogenicity		HLA-A0301	TLHPSAKAK	0.514887	Immunogenicity-Low							HLA-A0301	HLYYNCSLR	0.360586	Non-immunogenicity		HLA-A2902	DFSKWNLYY	0.303397	Non-immunogenicity		HLA-A2902	AYWKKIIAY	0.45199	Non-immunogenicity
	HLA-A0301	SIKAPQTMK	0.504218	Immunogenicity-Low		HLA-A0203	KVLTKVPEV	0.442262	Non-immunogenicity		HLA-A0203	YLDSGINSA	0.476427	Non-immunogenicity		HLA-A0207	MTDTEKIHL	0.50515	Immunogenicity-Low		HLA-A3101	LVELVKHKR	0.476612	Non-immunogenicity		HLA-A0301	LVSPSAKAK	0.495902	Non-immunogenicity							HLA-A0301	SIKAPQTMK	0.504218	Immunogenicity-Low		HLA-A2902	DFSKWNLYY	0.303397	Non-immunogenicity		HLA-A2902	YWKKI-IAY	0.459985	Non-immunogenicity
	HLA-A0301	LLSTTAFGK	0.336636	Non-immunogenicity		HLA-A0203	RMEEEKVQL	0.532192	Immunogenicity-Low		HLA-A0203	YLSGIYSGA	0.501154	Immunogenicity-Low		HLA-A0207	GLDQLHWEL	0.498941	Non-immunogenicity		HLA-A3101	VVLLLRLSK	0.545941	Immunogenicity-Low		HLA-A0301	TLHVSPSAK	0.382766	Non-immunogenicity							HLA-A0301	LLSTTAFGK	0.336636	Non-immunogenicity		HLA-A2902	DDFSKWNLY	0.470271	Non-immunogenicity		HLA-A2902	RFFRAEKTY	0.435539	Non-immunogenicity
	HLA-A0301	SLSGHTIIR	0.328126	Non-immunogenicity		HLA-A0203	VQLTKVPEV	0.513586	Immunogenicity-Low		HLA-A0203	GIYSGTTTA	0.403694	Non-immunogenicity		HLA-A0207	SQSTVWPEI	0.444181	Non-immunogenicity		HLA-A3101	VSTPTLVSR	0.559651	Immunogenicity-Low		HLA-A0301	HVSPSAKAK	0.503195	Immunogenicity-Low							HLA-A0301	SLSGHTIIR	0.328126	Non-immunogenicity		HLA-A2902	DFSKWNLYY	0.303397	Non-immunogenicity		HLA-A2902	FIFRAEKTY	0.378218	Non-immunogenicity
	HLA-A0301	LTSGHTIIR	0.370936	Non-immunogenicity		HLA-A0203	QL-TKVPEV	0.481002	Non-immunogenicity		HLA-A0203	GIYSGATTT	0.449535	Non-immunogenicity		HLA-A0207	ELSQMTHSI	0.587331	Immunogenicity-Low		HLA-A3101	RFRDLGNFK	0.435747	Non-immunogenicity		HLA-A0301	KTQQPGPAK	0.477351	Non-immunogenicity							HLA-A0301	LTSGHTIIR	0.370936	Non-immunogenicity		HLA-A2902	'-FSKWNLYY	0.276096	Non-immunogenicity		HLA-A2902	QIFRAEKTY	0.414319	Non-immunogenicity
	HLA-A0301	LLTHVLLRK	0.434055	Non-immunogenicity		HLA-A0203	AVLECNVSV	0.444327	Non-immunogenicity		HLA-A0203	YLDSGIQSA	0.468864	Non-immunogenicity		HLA-A0207	QMTHSITEL	0.523406	Immunogenicity-Low		HLA-A3101	KSEVAHRFR	0.428254	Non-immunogenicity		HLA-A0301	TTAQPGPAK	0.454693	Non-immunogenicity							HLA-A0301	LLTHVLLRK	0.434055	Non-immunogenicity		HLA-A2902	TLDSNT-KY	0.387974	Non-immunogenicity		HLA-A2902	VWSGSHIRW	0.242075	Non-immunogenicity
	HLA-A0301	DLTHVLLRK	0.402998	Non-immunogenicity		HLA-A0203	VQSETVKMV	0.554066	Immunogenicity-Low		HLA-A0203	YLDSGISGA	0.462315	Non-immunogenicity		HLA-A0207	TMGETSVSV	0.479095	Non-immunogenicity		HLA-A3101	SCKHPPAKR	0.553392	Immunogenicity-Low		HLA-A0301	TAQQPGPAK	0.39322	Non-immunogenicity							HLA-A0301	DLTHVLLRK	0.402998	Non-immunogenicity		HLA-A2902	SSS-MEFKY	0.346917	Non-immunogenicity		HLA-A2902	DMKREGGQY	0.498079	Non-immunogenicity
	HLA-A0301	HINCVKIYK	0.402595	Non-immunogenicity		HLA-A0203	AIFDSSKHI	0.557588	Immunogenicity-Low		HLA-A0203	YLSGILSGA	0.488682	Non-immunogenicity		HLA-A0207	RVMESTFSL	0.480956	Non-immunogenicity		HLA-A3101	KCKHPPAKR	0.603109	Immunogenicity-Low		HLA-A0301	VTHRPEPRK	0.4225	Non-immunogenicity							HLA-A0301	HINCVKIYK	0.402595	Non-immunogenicity		HLA-A2902	KFPEVDVLY	0.423595	Non-immunogenicity		HLA-A2902	GEFNFPPGY	0.541716	Immunogenicity-Low
	HLA-A0301	RLHEAHVDK	0.382032	Non-immunogenicity		HLA-A0203	AIFDSSKHI	0.557588	Immunogenicity-Low		HLA-A0203	ILSGATTTA	0.447502	Non-immunogenicity		HLA-A0207	SSPPNLCSI	0.468168	Non-immunogenicity		HLA-A3101	CCKHPPAKR	0.576394	Immunogenicity-Low		HLA-A0301	FTHRPEPRK	0.407141	Non-immunogenicity							HLA-A0301	RLHEAHVDK	0.382032	Non-immunogenicity		HLA-A2902	FEVDVLRKY	0.394604	Non-immunogenicity		HLA-A2902	EFFLPPPGY	0.526934	Immunogenicity-Low
	HLA-A0301	HVDKPVATY	0.480974	Non-immunogenicity		HLA-A0203	AVPEIPKQV	0.5473	Immunogenicity-Low		HLA-A0203	YLSGIISGA	0.480829	Non-immunogenicity		HLA-A0207	VLPSGEQGI	0.470966	Non-immunogenicity		HLA-A3101	HYSAVLLLR	0.503015	Immunogenicity-Low		HLA-A0301	NTFSHLGSK	0.426827	Non-immunogenicity							HLA-A0301	HVDKPVATY	0.480974	Non-immunogenicity		HLA-A2902	PEVDVLRKY	0.368548	Non-immunogenicity		HLA-A2902	FNFLPPPGY	0.505779	Immunogenicity-Low
	HLA-A0301	MLLEDSNKK	0.487394	Non-immunogenicity		HLA-A0203	VLSDRVHIV	0.507572	Immunogenicity-Low		HLA-A0203	IISGATTTA	0.405168	Non-immunogenicity		HLA-A0207	SLPSGEQGI	0.46053	Non-immunogenicity		HLA-A3101	DYSAVLLLR	0.534315	Immunogenicity-Low		HLA-A0301	TVVSHLGSK	0.376068	Non-immunogenicity							HLA-A0301	MLLEDSNKK	0.487394	Non-immunogenicity		HLA-A2902	FTIESAFGY	0.28554	Non-immunogenicity		HLA-A2902	NFLPPP-GY	0.411947	Non-immunogenicity
	HLA-A0301	IVLTTVFEK	0.392844	Non-immunogenicity		HLA-A0203	WMKDGQEVL	0.499179	Non-immunogenicity		HLA-A0203	YLDSGIESA	0.460776	Non-immunogenicity		HLA-A0207	VTSTTFPTL	0.289543	Non-immunogenicity		HLA-A3101	AVLLLRLAK	0.538429	Immunogenicity-Low		HLA-A0301	FVVSHLGSK	0.356575	Non-immunogenicity							HLA-A0301	IVLTTVFEK	0.392844	Non-immunogenicity		HLA-A2902	TIELSAFGY	0.260656	Non-immunogenicity		HLA-A2902	YAILLHHSY	0.362154	Non-immunogenicity
	HLA-A0301	TVFDKKKPK	0.413972	Non-immunogenicity		HLA-A0203	VLPSDRVHI	0.665082	Immunogenicity-Low		HLA-A0203	GLLGTVQLL	0.534892	Immunogenicity-Low		HLA-A0207	ALPSVLLTT	0.570682	Immunogenicity-Low		HLA-A3101	GMFLYECAR	0.371785	Non-immunogenicity		HLA-A0301	VVSHLGSKY	0.486913	Non-immunogenicity							HLA-A0301	TVFDKKKPK	0.413972	Non-immunogenicity		HLA-A3101	ATR-FKHLR	0.464535	Non-immunogenicity		HLA-A2902	ILLHHSYMY	0.335759	Non-immunogenicity
	HLA-A0301	IVLTTVFDK	0.385133	Non-immunogenicity		HLA-A0203	TLTWDPPLI	0.600819	Immunogenicity-Low		HLA-A0203	GLLGTFVQL	0.535959	Immunogenicity-Low		HLA-A0207	TALPTSVLL	0.498972	Non-immunogenicity		HLA-A3101	MFLYECARR	0.393838	Non-immunogenicity		HLA-A0301	SMHVPTIEK	0.484774	Non-immunogenicity							HLA-A0301	IVLTTVFDK	0.385133	Non-immunogenicity		HLA-A3101	KSVGFHLPR	0.5209	Immunogenicity-Low		HLA-A2902	GAILLHHSY	0.338287	Non-immunogenicity
	HLA-A1101	EISDTSLEK	0.426756	Non-immunogenicity		HLA-A0203	KILEGKDYI	0.405221	Non-immunogenicity		HLA-A0203	LLGTFVQLL	0.474706	Non-immunogenicity		HLA-A0207	ALPTSVLLT	0.482724	Non-immunogenicity		HLA-A3201	YFHAPELLF	0.645652	Immunogenicity-Low		HLA-A0301	KMHVPTIEK	0.494266	Non-immunogenicity							HLA-A1101	EISDTSLEK	0.426756	Non-immunogenicity		HLA-A3101	SVGFHLPCR	0.458377	Non-immunogenicity		HLA-A2902	LLHHSYSMY	0.329547	Non-immunogenicity
	HLA-A1101	ITKEATVIK	0.482378	Non-immunogenicity		HLA-A0203	SIVKGPISV	0.515062	Immunogenicity-Low		HLA-A0203	YLDSGIHGA	0.453706	Non-immunogenicity		HLA-A0207	VLLTTTDVL	0.515779	Immunogenicity-Low		HLA-A3201	KSKATKEQL	0.577451	Immunogenicity-Low		HLA-A0301	DMHVPTIEK	0.503986	Immunogenicity-Low							HLA-A1101	ITKEATVIK	0.482378	Non-immunogenicity		HLA-A3101	RFNMARGQR	0.555106	Immunogenicity-Low		HLA-A2902	LYGHAILLH	0.37554	Non-immunogenicity
	HLA-A1101	SIAPQWTMK	0.471627	Non-immunogenicity		HLA-A0203	IVKGPPISV	0.622409	Immunogenicity-Low		HLA-A0203	YLDSGIHAA	0.497012	Non-immunogenicity		HLA-A0207	ALP-TSVLL	0.485234	Non-immunogenicity		HLA-A3201	SISSKLKEF	0.553684	Immunogenicity-Low		HLA-A0301	QTVPKPSPK	0.497192	Non-immunogenicity							HLA-A1101	SIAPQWTMK	0.471627	Non-immunogenicity		HLA-A3101	IFNRGQRSR	0.500472	Immunogenicity-Low		HLA-A2902	HAILLHHSY	0.361195	Non-immunogenicity
	HLA-A1101	LLSTTAFGK	0.429981	Non-immunogenicity		HLA-A0203	SIVKGTPPI	0.453869	Non-immunogenicity		HLA-A0203	YTFEKLLTT	0.415001	Non-immunogenicity		HLA-A0207	TALPTSVRV	0.411208	Non-immunogenicity		HLA-A3201	YFYAAELLF	0.524275	Immunogenicity-Low		HLA-A0301	TVKPQQSPK	0.344987	Non-immunogenicity							HLA-A1101	LLSTTAFGK	0.429981	Non-immunogenicity		HLA-A3101	IFNMARGQR	0.575288	Immunogenicity-Low		HLA-A2902	LHHSYSGMY	0.387717	Non-immunogenicity
	HLA-A1101	STSGHTIIR	0.541781	Immunogenicity-Low		HLA-A0203	FVRGGIIRL	0.472605	Non-immunogenicity		HLA-A0203	YTFEKLLWT	0.488374	Non-immunogenicity		HLA-A0207	ALP-TSVRV	0.440813	Non-immunogenicity		HLA-A3201	RLSKTYTTL	0.405893	Non-immunogenicity		HLA-A0301	PTAGQTVPK	0.39792	Non-immunogenicity							HLA-A1101	STSGHTIIR	0.541781	Immunogenicity-Low		HLA-A3101	NMARGQRSR	0.503826	Immunogenicity-Low		HLA-A2902	AIL-LHHSY	0.313849	Non-immunogenicity
	HLA-A1101	LTSGHTIIR	0.533377	Immunogenicity-Low		HLA-A0203	RLAYKVTNL	0.456472	Non-immunogenicity		HLA-A0203	YLSEIHSGA	0.49509	Non-immunogenicity		HLA-A0207	LQDLLKPLF	0.569954	Immunogenicity-Low		HLA-A3201	LLLRLSKTY	0.457004	Non-immunogenicity		HLA-A0301	GVDGSLLAR	0.361093	Non-immunogenicity							HLA-A1101	LTSGHTIIR	0.533377	Immunogenicity-Low		HLA-A3101	RLASYLMLR	0.41334	Non-immunogenicity		HLA-A2902	KEMVTSLFF	0.364616	Non-immunogenicity
	HLA-A1101	HINCVKIYK	0.466366	Non-immunogenicity		HLA-A0203	TLSSTSMEV	0.537237	Immunogenicity-Low		HLA-A0203	TAAGILSNL	0.498157	Non-immunogenicity		HLA-A0207	ATSKIPFAL	0.624146	Immunogenicity-Low		HLA-A6802	LVASSQAAL	0.699738	Immunogenicity-Low		HLA-A0301	SVDGSLLAR	0.397956	Non-immunogenicity							HLA-A1101	HINCVKIYK	0.466366	Non-immunogenicity		HLA-A3101	LASYLMLMR	0.422198	Non-immunogenicity		HLA-A2902	NGWIYGETY	0.293558	Non-immunogenicity
	HLA-A1101	RLLEAHVDK	0.421287	Non-immunogenicity		HLA-A0203	YQRRVTNEV	0.540086	Immunogenicity-Low		HLA-A0207	YLDSGIHFT	0.430379	Non-immunogenicity		HLA-A0207	STTPSTHLF	0.548334	Immunogenicity-Low		HLA-A6802	HPYFHAPEL	0.648268	Immunogenicity-Low		HLA-A0301	GVDGSLPTR	0.287755	Non-immunogenicity							HLA-A1101	RLLEAHVDK	0.421287	Non-immunogenicity		HLA-A3101	GYSFSIPVR	0.479663	Non-immunogenicity		HLA-A2902	SVKRIERVY	0.427222	Non-immunogenicity
	HLA-A1101	HVDKPVATY	0.557155	Immunogenicity-Low		HLA-A0203	TVAQYLFKV	0.532278	Immunogenicity-Low		HLA-A0207	YLDSGIHFA	0.463096	Non-immunogenicity		HLA-A0207	AVDDTTLFT	0.545296	Immunogenicity-Low		HLA-A6802	HAPELLFFA	0.745822	Immunogenicity-Low		HLA-A0301	SVDGSLPTR	0.319111	Non-immunogenicity							HLA-A1101	HVDKPVATY	0.557155	Immunogenicity-Low		HLA-A3101	YSFSIPV-R	0.452478	Non-immunogenicity		HLA-A3101	AYWKKIIAY	0.54194	Immunogenicity-Low
	HLA-A1101	MLLEDSNKK	0.399614	Non-immunogenicity		HLA-A0203	QLNEHIAKA	0.509607	Immunogenicity-Low		HLA-A0207	YLDSGIHFG	0.432779	Non-immunogenicity		HLA-A0207	TLFTSNPAF	0.533337	Immunogenicity-Low		HLA-A6802	DTKCCTESL	0.803701	Immunogenicity-High		HLA-A0301	RIQPTKLHR	0.35469	Non-immunogenicity							HLA-A1101	MLLEDSNKK	0.399614	Non-immunogenicity		HLA-A3101	KYLHKLIPK	0.496581	Non-immunogenicity		HLA-A3101	RTKKSNSLR	0.408244	Non-immunogenicity
	HLA-A1101	IVLTTVFEK	0.502949	Immunogenicity-Low		HLA-A0203	LSNEHIAKA	0.509919	Immunogenicity-Low		HLA-A0207	YLDSGIH-F	0.461162	Non-immunogenicity		HLA-A0207	AVDDT-TLF	0.51332	Immunogenicity-Low		HLA-A6802	ETYGEMACA	0.800526	Immunogenicity-High		HLA-A0301	RIQPTKLNH	0.408744	Non-immunogenicity							HLA-A1101	IVLTTVFEK	0.502949	Immunogenicity-Low		HLA-A3101	KFPEVDVLR	0.530897	Immunogenicity-Low		HLA-A3101	KNSLREAVR	0.371876	Non-immunogenicity
	HLA-A1101	TVFDEKKPK	0.333505	Non-immunogenicity		HLA-A0203	FIADGKRNL	0.491613	Non-immunogenicity		HLA-A0207	RTYTYEILL	0.588177	Immunogenicity-Low		HLA-A0207	SYSPVSSTL	0.45808	Non-immunogenicity		HLA-A6802	HPYFYAAEL	0.706728	Immunogenicity-Low		HLA-A0301	QLR-IQPTK	0.410694	Non-immunogenicity							HLA-A1101	TVFDEKKPK	0.333505	Non-immunogenicity		HLA-A3101	LSNKFVEGR	0.410644	Non-immunogenicity		HLA-A3101	KSN-KNSLR	0.406279	Non-immunogenicity
	HLA-A1101	IVLTTVFDK	0.491928	Non-immunogenicity		HLA-A0203	NLHIIDVQL	0.55259	Immunogenicity-Low		HLA-A0207	ILLWTTSRV	0.483132	Non-immunogenicity		HLA-A0207	ATPECLLVV	0.435653	Non-immunogenicity		HLA-A6802	YAAELLFFA	0.73274	Immunogenicity-Low		HLA-A1101	SIQVPTIEK	0.547534	Immunogenicity-Low							HLA-A1101	IVLTTVFDK	0.491928	Non-immunogenicity		HLA-A3201	ATFKHLREY	0.580241	Immunogenicity-Low		HLA-A3101	GTGERFIFR	0.410976	Non-immunogenicity
	HLA-A1101	TTVFDKEKK	0.461405	Non-immunogenicity		HLA-A0203	YIF-RVVAV	0.432493	Non-immunogenicity		HLA-A0207	YLDSGIPST	0.386039	Non-immunogenicity		HLA-A0207	WLYWELSQL	0.467043	Non-immunogenicity		HLA-A6802	DQVKLVNEV	0.766253	Immunogenicity-Low		HLA-A1101	KIQVPTIEK	0.583469	Immunogenicity-Low							HLA-A1101	TTVFDKEKK	0.461405	Non-immunogenicity		HLA-A3201	KLREYTYNY	0.563332	Immunogenicity-Low		HLA-A3101	RFQIFRAEK	0.577697	Immunogenicity-Low
	HLA-A2402	FHPPTSGTI	0.368764	Non-immunogenicity		HLA-A0203	EVKEKIFQL	0.506894	Immunogenicity-Low		HLA-A0207	YLDSGIPSA	0.396819	Non-immunogenicity		HLA-A0207	TTARVLQSL	0.409458	Non-immunogenicity		HLA-A6802	EVAHRFRDL	0.704942	Immunogenicity-Low		HLA-A1101	DIQVPTIEK	0.593742	Immunogenicity-Low							HLA-A2402	FHPPTSGTI	0.368764	Non-immunogenicity		HLA-A3201	HLREYTYNY	0.559649	Immunogenicity-Low		HLA-A3101	RVWSGSHIR	0.423229	Non-immunogenicity
	HLA-A2402	KFMQDLFLL	0.529352	Immunogenicity-Low		HLA-A0203	FLAELNKNV	0.565612	Immunogenicity-Low		HLA-A0207	YLDSGIPSG	0.360769	Non-immunogenicity		HLA-A0207	STTIPTLTV	0.679103	Immunogenicity-Low		HLA-A6802	YSAVLLLRL	0.726143	Immunogenicity-Low		HLA-A1101	MVNASAEYK	0.447348	Non-immunogenicity							HLA-A2402	KFMQDLFLL	0.529352	Immunogenicity-Low		HLA-A3201	GQRSRATLY	0.510227	Immunogenicity-Low		HLA-A3101	RVWSGSHIR	0.423229	Non-immunogenicity
	HLA-A2402	KFMQDLFNL	0.512913	Immunogenicity-Low		HLA-A0203	ALNKDNVEV	0.536335	Immunogenicity-Low		HLA-A0207	YLDSGIHYT	0.457426	Non-immunogenicity		HLA-A0207	FGPSAASHV	0.454504	Non-immunogenicity		HLA-B0702	LVASSQAAL	0.463952	Non-immunogenicity		HLA-A1101	VVNASAEYK	0.455499	Non-immunogenicity							HLA-A2402	KFMQDLFNL	0.512913	Immunogenicity-Low		HLA-A3201	RLASYLMLM	0.518653	Immunogenicity-Low		HLA-A3101	RVWSGSHIR	0.423229	Non-immunogenicity
	HLA-A2402	LVLHSQLSF	0.493155	Non-immunogenicity		HLA-A0203	ELNKDNVEV	0.530138	Immunogenicity-Low		HLA-A0207	YLDSGIHYA	0.495163	Non-immunogenicity		HLA-A0207	KLSQLTNGI	0.568907	Immunogenicity-Low		HLA-B0702	RPYFHAPEL	0.570149	Immunogenicity-Low		HLA-A1101	RSNGLHVTR	0.521109	Immunogenicity-Low							HLA-A2402	LVLHSQLSF	0.493155	Non-immunogenicity		HLA-A3201	YSFSIPVRV	0.560143	Immunogenicity-Low		HLA-A3101	VVWSGSHIR	0.413998	Non-immunogenicity
	HLA-A2402	SWITSARTL	0.545735	Immunogenicity-Low		HLA-A0203	LLLKQTTRI	0.508339	Immunogenicity-Low		HLA-A0207	YLDSGIHYG	0.463977	Non-immunogenicity		HLA-A0207	QLTNGITEL	0.473749	Non-immunogenicity		HLA-B0702	RPYFHAPEL	0.570149	Immunogenicity-Low		HLA-A1101	GQVDPIQKK	0.553931	Immunogenicity-Low							HLA-A2402	SWITSARTL	0.545735	Immunogenicity-Low		HLA-A3201	RVLADKFII	0.53601	Immunogenicity-Low		HLA-A3101	SIFGLDMKR	0.490494	Non-immunogenicity
	HLA-A2402	EWITSATLF	0.527048	Immunogenicity-Low		HLA-A0203	SLPSRQVVA	0.541362	Immunogenicity-Low		HLA-A0207	YLDSGIH-Y	0.45832	Non-immunogenicity		HLA-A0207	SIPSYTATV	0.498257	Non-immunogenicity		HLA-B0702	HPYFHAPEF	0.462036	Non-immunogenicity		HLA-A1101	GQKQVPIQK	0.45337	Non-immunogenicity							HLA-A2402	EWITSATLF	0.527048	Immunogenicity-Low		HLA-A3201	TTIPKLYQL	0.54491	Immunogenicity-Low		HLA-A3101	SIFGQDLKR	0.534312	Immunogenicity-Low
	HLA-A2402	EWITSARTL	0.538104	Immunogenicity-Low		HLA-A0207	SSISEILTV	0.480891	Non-immunogenicity		HLA-A0207	YLDPGIHSA	0.52328	Immunogenicity-Low		HLA-A0207	YTAATVPFM	0.468231	Non-immunogenicity		HLA-B0702	RPYFHAPEL	0.570149	Immunogenicity-Low		HLA-A1101	QQVDPIQKK	0.547173	Immunogenicity-Low							HLA-A2402	EWITSARTL	0.538104	Immunogenicity-Low		HLA-A3201	KSFD-YHQF	0.513996	Immunogenicity-Low		HLA-A3101	KVRKMKLPK	0.408679	Non-immunogenicity
	HLA-A2402	DFATVIKIL	0.405897	Non-immunogenicity		HLA-A0207	VIDEVPPTI	0.55616	Immunogenicity-Low		HLA-A0207	YLDPGIHST	0.533672	Immunogenicity-Low		HLA-A0207	SLEPG-TSL	0.550569	Immunogenicity-Low		HLA-B0702	HPYFHAPEL	0.466244	Non-immunogenicity		HLA-A1101	KQVDPIQKK	0.54917	Immunogenicity-Low							HLA-A2402	DFATVIKIL	0.405897	Non-immunogenicity		HLA-A3201	RTGISSLAL	0.547264	Immunogenicity-Low		HLA-A3101	AVWSRDRIR	0.494106	Non-immunogenicity
	HLA-A2402	YYNCSLRGI	0.520259	Immunogenicity-Low		HLA-A0207	IQDEVPPTI	0.581322	Immunogenicity-Low		HLA-A0207	YLDPGIHSA	0.52328	Immunogenicity-Low		HLA-A0207	SLTLPFSSF	0.591698	Immunogenicity-Low		HLA-B0702	HPYFHAPEL	0.466244	Non-immunogenicity		HLA-A1101	KQVDP-IQK	0.588597	Immunogenicity-Low							HLA-A2402	YYNCSLRGI	0.520259	Immunogenicity-Low		HLA-A3201	ALSGKQGFF	0.526505	Immunogenicity-Low		HLA-A3101	HVWSRDRIR	0.526412	Immunogenicity-Low
	HLA-A2402	NFHGLSSSF	0.4707	Non-immunogenicity		HLA-A0207	QNDEVPPTI	0.611797	Immunogenicity-Low		HLA-A0207	YLDPGIHSG	0.528994	Immunogenicity-Low		HLA-A0207	TLPFSSFPV	0.431789	Non-immunogenicity		HLA-B0702	'-PYFHAPEL	0.466053	Non-immunogenicity		HLA-A1101	QVD-PIQKK	0.544953	Immunogenicity-Low							HLA-A2402	NFHGLSSSF	0.4707	Non-immunogenicity		HLA-A3201	QTLADLTLL	0.530293	Immunogenicity-Low		HLA-A3101	ENAHNVWSR	0.463728	Non-immunogenicity
	HLA-A2402	FHGLMSSSF	0.516525	Immunogenicity-Low		HLA-A0207	FVKKPPQFI	0.651644	Immunogenicity-Low		HLA-A0207	YLDPGIHS-	0.526171	Immunogenicity-Low		HLA-A0207	FSSFPVEEV	0.682821	Immunogenicity-Low		HLA-B0702	QPFEEHVKL	0.461247	Non-immunogenicity		HLA-A1101	KIIDPKMSK	0.516513	Immunogenicity-Low							HLA-A2402	FHGLMSSSF	0.516525	Immunogenicity-Low		HLA-A3201	KLKAEPLAF	0.634318	Immunogenicity-Low		HLA-A3101	NVWSRDRIR	0.503837	Immunogenicity-Low
	HLA-A2402	SYLNKNLIL	0.565901	Immunogenicity-Low		HLA-A0207	KISFHVTNL	0.396961	Non-immunogenicity		HLA-A0207	YLDAGIHST	0.500793	Immunogenicity-Low		HLA-A0301	HLSSTAVAK	0.481951	Non-immunogenicity		HLA-B0702	QPFEEHVKL	0.461247	Non-immunogenicity		HLA-A1101	KSIDPKMSK	0.508485	Immunogenicity-Low							HLA-A2402	SYLNKNLIL	0.565901	Immunogenicity-Low		HLA-A3201	EVSPFTIEL	0.444618	Non-immunogenicity		HLA-A3101	SFKLGVLVR	0.450307	Non-immunogenicity
	HLA-A2402	YHLKNLILW	0.512515	Immunogenicity-Low		HLA-A0207	ISFHVTNLV	0.572655	Immunogenicity-Low		HLA-A0207	YLDAGIHSA	0.489045	Non-immunogenicity		HLA-A0301	LSSNTAVAK	0.506827	Immunogenicity-Low		HLA-B0702	CPFEEHVKL	0.435695	Non-immunogenicity		HLA-A1101	KSIDPKMSK	0.508485	Immunogenicity-Low							HLA-A2402	YHLKNLILW	0.512515	Immunogenicity-Low		HLA-A3201	ELSAFGYVF	0.596763	Immunogenicity-Low		HLA-A3101	LFFKLGVLR	0.404012	Non-immunogenicity
	HLA-A2402	PYLNHLKNL	0.423153	Non-immunogenicity		HLA-A0207	RLEIEEIEM	0.501726	Immunogenicity-Low		HLA-A0207	YLDAGIHSG	0.481374	Non-immunogenicity		HLA-A0301	RSIPSTTTR	0.484003	Non-immunogenicity		HLA-B0702	KSKATKEQL	0.50686	Immunogenicity-Low		HLA-A1101	SIIDPKMSK	0.49739	Non-immunogenicity							HLA-A2402	PYLNHLKNL	0.423153	Non-immunogenicity		HLA-A6802	TISHIFVPA	0.613965	Immunogenicity-Low		HLA-A3101	FFKLGVLVR	0.467218	Non-immunogenicity
	HLA-A2402	SYLNHLNLI	0.536077	Immunogenicity-Low		HLA-A0207	ITVETHTKV	0.471587	Non-immunogenicity		HLA-A0207	YLDSGSHSA	0.510634	Immunogenicity-Low		HLA-A0301	SIKSSTTTR	0.434026	Non-immunogenicity		HLA-B0702	RPYFYAAEL	0.663324	Immunogenicity-Low		HLA-A1101	SIIDPKMSK	0.49739	Non-immunogenicity							HLA-A2402	SYLNHLNLI	0.536077	Immunogenicity-Low		HLA-A6802	YSFSIPVRA	0.74994	Immunogenicity-Low		HLA-A3101	GYLIGGVHR	0.383992	Non-immunogenicity
	HLA-A2402	SYLNHLKNL	0.501784	Immunogenicity-Low		HLA-A0207	AVEEGATAV	0.487941	Non-immunogenicity		HLA-A0207	YLDFGIHSA	0.4313	Non-immunogenicity		HLA-A0301	SVWPEISTR	0.410155	Non-immunogenicity		HLA-B0702	HPYAAELLF	0.49506	Non-immunogenicity		HLA-A1101	KQQDISSSK	0.510322	Immunogenicity-Low							HLA-A2402	SYLNHLKNL	0.501784	Immunogenicity-Low		HLA-A6802	GSFSIPVRV	0.729013	Immunogenicity-Low		HLA-A3101	YLIGGDVHR	0.49419	Non-immunogenicity
	HLA-A2402	NHLKNLILW	0.499036	Non-immunogenicity		HLA-A0207	NPPDPPIKL	0.58704	Immunogenicity-Low		HLA-A0207	YLDFGIHSG	0.439145	Non-immunogenicity		HLA-A0301	TVWPEISTR	0.410546	Non-immunogenicity		HLA-B0702	RPYFYAAEL	0.663324	Immunogenicity-Low		HLA-A1101	SQQDISSSK	0.500635	Immunogenicity-Low							HLA-A2402	NHLKNLILW	0.499036	Non-immunogenicity		HLA-A6802	YSFSIPVRL	0.735672	Immunogenicity-Low		HLA-A3101	SLKTVLAWR	0.455739	Non-immunogenicity
	HLA-A2402	AWFENTAVL	0.442218	Non-immunogenicity		HLA-A0207	YVEDQEFQI	0.593705	Immunogenicity-Low		HLA-A0207	YLYSGIHSA	0.461647	Non-immunogenicity		HLA-A0301	KTK-ATAPK	0.446155	Non-immunogenicity		HLA-B0702	HPYFYAAEL	0.545749	Immunogenicity-Low		HLA-A1101	SSSKDHKEK	0.356616	Non-immunogenicity							HLA-A2402	AWFENTAVL	0.442218	Non-immunogenicity		HLA-A6802	SSIPVRVLA	0.839678	Immunogenicity-High		HLA-A3101	KTVLAWGWR	0.45008	Non-immunogenicity
	HLA-A2402	WFLENTAVL	0.41272	Non-immunogenicity		HLA-A0207	QISSFEERL	0.510171	Immunogenicity-Low		HLA-A0207	YLDYGIHSA	0.419941	Non-immunogenicity		HLA-A0301	GLRETNSSR	0.422799	Non-immunogenicity		HLA-B0702	HPYFYAAEL	0.545749	Immunogenicity-Low		HLA-A1101	ITISEEEVK	0.367579	Non-immunogenicity							HLA-A2402	WFLENTAVL	0.41272	Non-immunogenicity		HLA-A6802	YSFSIPVRV	0.735055	Immunogenicity-Low		HLA-A3101	RIIMGSVKR	0.477887	Non-immunogenicity
	HLA-A2402	AFGKGVFTF	0.392649	Non-immunogenicity		HLA-A0207	RMEEEKVQL	0.532192	Immunogenicity-Low		HLA-A0207	YLDYGIHSG	0.432636	Non-immunogenicity		HLA-A0301	SLNFSLLAR	0.421211	Non-immunogenicity		HLA-B0702	QPFEDQVKL	0.48823	Non-immunogenicity		HLA-A1101	GSVDGLLTR	0.541255	Immunogenicity-Low							HLA-A2402	AFGKGVFTF	0.392649	Non-immunogenicity		HLA-A6802	FSIPVRVLA	0.835843	Immunogenicity-High		HLA-A3101	IMGSVRIER	0.475833	Non-immunogenicity
	HLA-A2402	TAFGKGVFF	0.412454	Non-immunogenicity		HLA-A0207	VQLTKVPEV	0.513586	Immunogenicity-Low		HLA-A0207	YLDCGIHSA	0.397117	Non-immunogenicity		HLA-A0301	VTALPTSVR	0.512557	Immunogenicity-Low		HLA-B0702	QPFEDQVKL	0.48823	Non-immunogenicity		HLA-A1101	SVDGGLLTR	0.569783	Immunogenicity-Low							HLA-A2402	TAFGKGVFF	0.412454	Non-immunogenicity		HLA-A6802	TTIPKLYQL	0.84731	Immunogenicity-High		HLA-A3101	MGSVKRIER	0.493398	Non-immunogenicity
	HLA-A2402	AFGKGVFFI	0.375858	Non-immunogenicity		HLA-A0207	AVLECNVSV	0.444327	Non-immunogenicity		HLA-A0207	GMQALGHHL	0.458767	Non-immunogenicity		HLA-A0301	ATAFSSLSK	0.500486	Immunogenicity-Low		HLA-B0702	CPFEDQVKL	0.449813	Non-immunogenicity		HLA-A1101	TLNTSSDYK	0.452634	Non-immunogenicity							HLA-A2402	AFGKGVFFI	0.375858	Non-immunogenicity		HLA-A6802	QTLADLTLL	0.752569	Immunogenicity-Low		HLA-A3201	SAYKKIIAY	0.512053	Immunogenicity-Low
	HLA-A2402	AFGKGVF-F	0.389431	Non-immunogenicity		HLA-A0207	VQSETVKMV	0.554066	Immunogenicity-Low		HLA-A0207	RTYTYETLL	0.523753	Immunogenicity-Low		HLA-A0301	STAFSSLSK	0.49983	Non-immunogenicity		HLA-B0702	KPLEPQNLI	0.600818	Immunogenicity-Low		HLA-A1101	NLVTSSDYK	0.356948	Non-immunogenicity							HLA-A2402	AFGKGVF-F	0.389431	Non-immunogenicity		HLA-A6802	FVDGSHNTV	0.706673	Immunogenicity-Low		HLA-A3201	AYWKKIIAY	0.543589	Immunogenicity-Low
	HLA-A2402	QYDALKWVF	0.571147	Immunogenicity-Low		HLA-A0207	AIFDSSKHI	0.557588	Immunogenicity-Low		HLA-A0207	TLLWTTSRV	0.485774	Non-immunogenicity		HLA-A0301	GVVTPLVSR	0.402105	Non-immunogenicity		HLA-B0702	KPAEEPQNL	0.618975	Immunogenicity-Low		HLA-A1101	VTTDHKQSK	0.426972	Non-immunogenicity							HLA-A2402	QYDALKWVF	0.571147	Immunogenicity-Low		HLA-A6802	ETLELSNGV	0.68681	Immunogenicity-Low		HLA-A3201	RTKKSNNSL	0.536981	Immunogenicity-Low
	HLA-A2402	IYDKWVFTI	0.392548	Non-immunogenicity		HLA-A0207	IFDSSKHII	0.581483	Immunogenicity-Low		HLA-A0207	YLDSRIHSA	0.470096	Non-immunogenicity		HLA-A0301	GVVTPPSSR	0.343333	Non-immunogenicity		HLA-B0702	'-PQVSTPTL	0.387414	Non-immunogenicity		HLA-A1101	TTDHKQESK	0.453299	Non-immunogenicity							HLA-A2402	IYDKWVFTI	0.392548	Non-immunogenicity		HLA-A6802	EVSPFTISA	0.685427	Immunogenicity-Low		HLA-A3201	ILLATIQGL	0.443108	Non-immunogenicity
	HLA-A2902	TIISMLTGF	0.264209	Non-immunogenicity		HLA-A0207	AVPEIPKQV	0.5473	Immunogenicity-Low		HLA-A0207	YLDSRIHSG	0.441761	Non-immunogenicity		HLA-A0301	VVTPVPSSR	0.372657	Non-immunogenicity		HLA-B0702	HPPAKRMPA	0.468755	Non-immunogenicity		HLA-A1101	GQDDPVQKK	0.528408	Immunogenicity-Low							HLA-A2902	TIISMLTGF	0.264209	Non-immunogenicity		HLA-A6802	FTIELSAYV	0.676742	Immunogenicity-Low		HLA-A3201	KAVGFFQSL	0.453338	Non-immunogenicity
	HLA-A2902	LVLHSQLSF	0.370191	Non-immunogenicity		HLA-A0207	VLPDRVHIV	0.562502	Immunogenicity-Low		HLA-A0207	YLDSVIHST	0.531651	Immunogenicity-Low		HLA-A0301	LSSPVMTSY	0.426319	Non-immunogenicity		HLA-B0702	HPPAKRMPC	0.466881	Non-immunogenicity		HLA-A1101	GQQDDPVQK	0.44504	Non-immunogenicity							HLA-A2902	LVLHSQLSF	0.370191	Non-immunogenicity		HLA-A6802	EVSPFTIEL	0.685323	Immunogenicity-Low		HLA-A3201	RIFRAEKTY	0.46663	Non-immunogenicity
	HLA-A2902	TGWEH-LYY	0.281538	Non-immunogenicity		HLA-A0207	WMKDGQEVL	0.499179	Non-immunogenicity		HLA-A0207	YLDSVIHSA	0.506055	Immunogenicity-Low		HLA-A0301	MTHVAQSLK	0.470697	Non-immunogenicity		HLA-B0702	RPDYSAVLL	0.523677	Immunogenicity-Low		HLA-A1101	QQDDPVQKK	0.536255	Immunogenicity-Low							HLA-A2902	TGWEH-LYY	0.281538	Non-immunogenicity		HLA-A6802	EVSPFTIEL	0.685323	Immunogenicity-Low		HLA-A3201	GTGERFQIF	0.469651	Non-immunogenicity
	HLA-A2902	TAFGKGVFF	0.331622	Non-immunogenicity		HLA-A0207	VLPSDRVHI	0.665082	Immunogenicity-Low		HLA-A0207	YLDSVIHSG	0.513114	Immunogenicity-Low		HLA-A0301	STHVAQSLK	0.477068	Non-immunogenicity		HLA-B0702	RPDYSAVLL	0.523677	Immunogenicity-Low		HLA-A1101	KQDDPVQKK	0.536851	Immunogenicity-Low							HLA-A2902	TAFGKGVFF	0.331622	Non-immunogenicity		HLA-B0702	MARGQRSTL	0.63296	Immunogenicity-Low		HLA-A3201	QIFRAEKTY	0.501854	Immunogenicity-Low
	HLA-A2902	LQDSNKKSY	0.40032	Non-immunogenicity		HLA-A0207	TLTWDPPLI	0.600819	Immunogenicity-Low		HLA-A0207	YLDSVIHS-	0.513512	Immunogenicity-Low		HLA-A0301	STMTPATER	0.452946	Non-immunogenicity		HLA-B0702	HPYSAVLLL	0.502789	Immunogenicity-Low		HLA-A1101	RTAPP-NGR	0.507014	Immunogenicity-Low							HLA-A2902	LQDSNKKSY	0.40032	Non-immunogenicity		HLA-B0702	RGQRSRATL	0.569971	Immunogenicity-Low		HLA-A3201	RVSGSHIRW	0.412839	Non-immunogenicity
	HLA-A2902	SHINCVKIY	0.269941	Non-immunogenicity		HLA-A0207	KILEGKDYI	0.405221	Non-immunogenicity		HLA-A0207	YLDSGINSA	0.476427	Non-immunogenicity		HLA-A0301	MVSTPATRR	0.482432	Non-immunogenicity		HLA-B0702	HPDYSAVLL	0.472586	Non-immunogenicity		HLA-A1101	TVSPSAKAK	0.521013	Immunogenicity-Low							HLA-A2902	SHINCVKIY	0.269941	Non-immunogenicity		HLA-B0702	SPGDKRLAL	0.500481	Immunogenicity-Low		HLA-A3201	VVWSGSHRW	0.419264	Non-immunogenicity
	HLA-A2902	IYDALKWVF	0.386986	Non-immunogenicity		HLA-A0207	ILEGKDYIF	0.553464	Immunogenicity-Low		HLA-A0207	YLDSGIYST	0.462328	Non-immunogenicity		HLA-A0301	MVSTPATER	0.452655	Non-immunogenicity		HLA-B0702	HPD-YSAVL	0.465742	Non-immunogenicity		HLA-A1101	LVSPSAKAK	0.520657	Immunogenicity-Low							HLA-A2902	IYDALKWVF	0.386986	Non-immunogenicity		HLA-B0702	SPGDKRASY	0.548383	Immunogenicity-Low		HLA-A3201	RLETLRVVW	0.62478	Immunogenicity-Low
	HLA-A2902	FWHKILPFF	0.419335	Non-immunogenicity		HLA-A0207	FVQGGIIRL	0.453752	Non-immunogenicity		HLA-A0207	YLDSGIYSA	0.454174	Non-immunogenicity		HLA-A0301	KSTSVGALY	0.51759	Immunogenicity-Low		HLA-B1501	YFHAPELLF	0.739936	Immunogenicity-Low		HLA-A1101	TLHVSPSAK	0.410716	Non-immunogenicity							HLA-A2902	FWHKILPFF	0.419335	Non-immunogenicity		HLA-B0702	SPGDKRLAS	0.542796	Immunogenicity-Low		HLA-A3201	RVVWSGSHI	0.545978	Immunogenicity-Low
	HLA-A2902	AVDKPVATY	0.405515	Non-immunogenicity		HLA-A0207	ISPPPISRV	0.396077	Non-immunogenicity		HLA-A0207	YLDSGIYSG	0.431307	Non-immunogenicity		HLA-A1101	QTSPGAPSR	0.575599	Immunogenicity-Low		HLA-B1501	SISSKLKEF	0.629058	Immunogenicity-Low		HLA-A1101	HVSPSAKAK	0.522881	Immunogenicity-Low							HLA-A2902	AVDKPVATY	0.405515	Non-immunogenicity		HLA-B0702	SPGDKRLA-	0.530749	Immunogenicity-Low		HLA-A3201	VWSGSHIRW	0.458613	Non-immunogenicity
	HLA-A2902	HVDKPVATY	0.392861	Non-immunogenicity		HLA-A0207	RLAYKVTNL	0.456472	Non-immunogenicity		HLA-A0207	YLDSGIQST	0.479639	Non-immunogenicity		HLA-A1101	ISSNTAVAK	0.456629	Non-immunogenicity		HLA-B1501	YFYAAELLF	0.650209	Immunogenicity-Low		HLA-A1101	KTQQPGPAK	0.605254	Immunogenicity-Low							HLA-A2902	HVDKPVATY	0.392861	Non-immunogenicity		HLA-B0702	VPAMGNITY	0.439528	Non-immunogenicity		HLA-A3201	KVMKLPKNY	0.592256	Immunogenicity-Low
	HLA-A3101	NSEWITSAR	0.442997	Non-immunogenicity		HLA-A0207	NLPTSFVNV	0.482793	Non-immunogenicity		HLA-A0207	YLDSGIQSA	0.468864	Non-immunogenicity		HLA-A1101	HSSNTAVAK	0.46771	Non-immunogenicity		HLA-B1501	VLLRLSKTY	0.554769	Immunogenicity-Low		HLA-A1101	TTAQPGPAK	0.572219	Immunogenicity-Low							HLA-A3101	NSEWITSAR	0.442997	Non-immunogenicity		HLA-B0702	IPRVLADKF	0.651729	Immunogenicity-Low		HLA-A3201	HAILLHHSY	0.531639	Immunogenicity-Low
	HLA-A3101	LTQQHKHTR	0.440345	Non-immunogenicity		HLA-A0207	IVDGDVITI	0.506101	Immunogenicity-Low		HLA-A0207	YLDSGIQSG	0.430906	Non-immunogenicity		HLA-A1101	LSSNTAVAK	0.466266	Non-immunogenicity		HLA-B1501	LLLRLSKTY	0.566131	Immunogenicity-Low		HLA-A1101	TAQQPGPAK	0.505035	Immunogenicity-Low							HLA-A3101	LTQQHKHTR	0.440345	Non-immunogenicity		HLA-B0702	QPLLGVLDL	0.52442	Immunogenicity-Low		HLA-A3201	MVTSLFFKL	0.530339	Immunogenicity-Low
	HLA-A3101	TQHQHKHTR	0.458531	Non-immunogenicity		HLA-A0207	TVAQYLFKV	0.532278	Immunogenicity-Low		HLA-A0207	YLDSGIDSA	0.466416	Non-immunogenicity		HLA-A1101	SSN-TAVAK	0.434574	Non-immunogenicity		HLA-B1501	LLR-LSKTY	0.607705	Immunogenicity-Low		HLA-A1101	TSHFPKSEK	0.533213	Immunogenicity-Low							HLA-A3101	TQHQHKHTR	0.458531	Non-immunogenicity		HLA-B0702	KPRTGISSL	0.542246	Immunogenicity-Low		HLA-A3201	SLFFKLGVL	0.464449	Non-immunogenicity
	HLA-A3101	HLYYNCSLR	0.38721	Non-immunogenicity		HLA-A0207	TTDFASILI	0.555018	Immunogenicity-Low		HLA-A0207	YLDSGILST	0.476196	Non-immunogenicity		HLA-A1101	RSIPSTTTR	0.556278	Immunogenicity-Low		HLA-B3501	LVASSQAAL	0.575174	Immunogenicity-Low		HLA-A1101	ATSCRHFPK	0.420038	Non-immunogenicity							HLA-A3101	HLYYNCSLR	0.38721	Non-immunogenicity		HLA-B0702	KPRTGISSL	0.542246	Immunogenicity-Low		HLA-A3201	KSLKTVLAW	0.504133	Immunogenicity-Low
	HLA-A3101	SIKAPQWTK	0.47501	Non-immunogenicity		HLA-A0207	SFEEPYNEL	0.547418	Immunogenicity-Low		HLA-A0207	YLDSGILSA	0.456108	Non-immunogenicity		HLA-A1101	SIPSSTTTR	0.516213	Immunogenicity-Low		HLA-B3501	HPYAPELLF	0.709263	Immunogenicity-Low		HLA-A1101	VTHRPEPRK	0.467053	Non-immunogenicity							HLA-A3101	SIKAPQWTK	0.47501	Non-immunogenicity		HLA-B0702	KPIRTGISS	0.534258	Immunogenicity-Low		HLA-A3201	SLKTVLAGW	0.513313	Immunogenicity-Low
	HLA-A3101	VSLTSGHTR	0.400762	Non-immunogenicity		HLA-A0207	ELDKDRVEI	0.669106	Immunogenicity-Low		HLA-A0207	YLDSGILSG	0.41633	Non-immunogenicity		HLA-A1101	QVWPEISTR	0.561442	Immunogenicity-Low		HLA-B3501	HPYFHAPEL	0.515168	Immunogenicity-Low		HLA-A1101	FTHRPEPRK	0.460221	Non-immunogenicity							HLA-A3101	VSLTSGHTR	0.400762	Non-immunogenicity		HLA-B0702	PIRTGISSL	0.418518	Non-immunogenicity		HLA-A3201	KVLAWGWRI	0.445716	Non-immunogenicity
	HLA-A3101	STSGHTIIR	0.541781	Immunogenicity-Low		HLA-A0207	FIDGKDRNL	0.63579	Immunogenicity-Low		HLA-A0207	YLDSGIIST	0.488267	Non-immunogenicity		HLA-A1101	STWPEISTR	0.517958	Immunogenicity-Low		HLA-B3501	HPYFHAPEL	0.515168	Immunogenicity-Low		HLA-A1101	NTFVVSHLK	0.51802	Immunogenicity-Low							HLA-A3101	STSGHTIIR	0.541781	Immunogenicity-Low		HLA-B0702	RTGISSLAL	0.590983	Immunogenicity-Low		HLA-A3201	ESLKTVLAW	0.527045	Immunogenicity-Low
	HLA-A3101	LTSGHTIIR	0.533377	Immunogenicity-Low		HLA-A0207	IADGKDRNL	0.641102	Immunogenicity-Low		HLA-A0207	YLDSGIISA	0.46123	Non-immunogenicity		HLA-A1101	TVWPEISTR	0.560336	Immunogenicity-Low		HLA-B3501	YFHAPELLF	0.739936	Immunogenicity-Low		HLA-A1101	STNTFVVSH	0.535522	Immunogenicity-Low							HLA-A3101	LTSGHTIIR	0.533377	Immunogenicity-Low		HLA-B0702	KSKPTSSSM	0.478474	Non-immunogenicity		HLA-A3201	TVLAWGWRI	0.470133	Non-immunogenicity
	HLA-A3101	LTHLLRKFR	0.459411	Non-immunogenicity		HLA-A0207	NLHIIDVQL	0.55259	Immunogenicity-Low		HLA-A0207	YLDSGIISG	0.432095	Non-immunogenicity		HLA-A1101	KT-KATAPK	0.431504	Non-immunogenicity		HLA-B3501	FHAPELLFF	0.640036	Immunogenicity-Low		HLA-A1101	TVVSHLGSK	0.427494	Non-immunogenicity							HLA-A3101	LTHLLRKFR	0.459411	Non-immunogenicity		HLA-B0702	SPFTILSAF	0.514369	Immunogenicity-Low		HLA-A3201	SLK-TVLAW	0.534429	Immunogenicity-Low
	HLA-A3101	HLQNILNLR	0.468365	Non-immunogenicity		HLA-A0207	KLPDIDHDL	0.521048	Immunogenicity-Low		HLA-A0207	YLDSGIESA	0.460776	Non-immunogenicity		HLA-A1101	SVVPLYSGR	0.461474	Non-immunogenicity		HLA-B3501	QPFEEHVKL	0.622277	Immunogenicity-Low		HLA-A1101	FVVSHLGSK	0.426711	Non-immunogenicity							HLA-A3101	HLQNILNLR	0.468365	Non-immunogenicity		HLA-B0702	EVSPFTIEL	0.434004	Non-immunogenicity		HLA-A3201	KTV-LAWGW	0.548186	Immunogenicity-Low
	HLA-A3101	LQNILGNLR	0.51333	Immunogenicity-Low		HLA-A0207	EVKEKIFQL	0.506894	Immunogenicity-Low		HLA-A0207	GLLGTFVQL	0.535959	Immunogenicity-Low		HLA-A1101	VTALPTSVR	0.537114	Immunogenicity-Low		HLA-B3501	QPFEEHVKL	0.622277	Immunogenicity-Low		HLA-A1101	VVSHLGSKY	0.482815	Non-immunogenicity							HLA-A3101	LQNILGNLR	0.51333	Immunogenicity-Low		HLA-B0702	SPFTIELSA	0.493831	Non-immunogenicity		HLA-A3201	SVKRIEVYF	0.54228	Immunogenicity-Low
	HLA-A3101	PFFPPSITR	0.538022	Immunogenicity-Low		HLA-A0207	FLAELNDNV	0.564958	Immunogenicity-Low		HLA-A0207	GLLGTFVQL	0.535959	Immunogenicity-Low		HLA-A1101	ATERELLLK	0.519587	Immunogenicity-Low		HLA-B3501	CPFEEHVKL	0.584693	Immunogenicity-Low		HLA-A1101	LSDSTMDVK	0.412025	Non-immunogenicity							HLA-A3101	PFFPPSITR	0.538022	Immunogenicity-Low		HLA-B1501	ATFKHLREY	0.667244	Immunogenicity-Low		HLA-A3201	SVKRIERVY	0.6289	Immunogenicity-Low
	HLA-A3101	FFPPSIQTR	0.50815	Immunogenicity-Low		HLA-A0207	ELNKDNVEV	0.530138	Immunogenicity-Low		HLA-A0207	LLGTFVQLL	0.474706	Non-immunogenicity		HLA-A1101	ATAFSSLSK	0.493654	Non-immunogenicity		HLA-B3501	HPYAAELLF	0.58996	Immunogenicity-Low		HLA-A1101	SMHVPTIEK	0.564529	Immunogenicity-Low							HLA-A3101	FFPPSIQTR	0.50815	Immunogenicity-Low		HLA-B1501	KLREYTYNY	0.612438	Immunogenicity-Low		HLA-A6802	EVPESAYKI	0.765666	Immunogenicity-Low
	HLA-A3201	TIISMLTGF	0.421096	Non-immunogenicity		HLA-A0207	LLLKQTTRI	0.508339	Immunogenicity-Low		HLA-A0207	YLDSGIHAT	0.492772	Non-immunogenicity		HLA-A1101	ATAFSSLSK	0.493654	Non-immunogenicity		HLA-B3501	HPFYAAELL	0.590103	Immunogenicity-Low		HLA-A1101	KMHVPTIEK	0.576951	Immunogenicity-Low							HLA-A3201	TIISMLTGF	0.421096	Non-immunogenicity		HLA-B1501	FKHLREYTY	0.669897	Immunogenicity-Low		HLA-A6802	EAVGFFQSL	0.692272	Immunogenicity-Low
	HLA-A3201	VVLHSQLSF	0.539615	Immunogenicity-Low		HLA-A0207	SLPSRQVVA	0.541362	Immunogenicity-Low		HLA-A0207	YLDSGIHGA	0.453706	Non-immunogenicity		HLA-A1101	ATAFSSLSK	0.493654	Non-immunogenicity		HLA-B3501	HPYFYAAEL	0.567334	Immunogenicity-Low		HLA-A1101	DMHVPTIEK	0.583403	Immunogenicity-Low							HLA-A3201	VVLHSQLSF	0.539615	Immunogenicity-Low		HLA-B1501	HLREYTYNY	0.611671	Immunogenicity-Low		HLA-A6802	KAVGFFQSL	0.69446	Immunogenicity-Low
	HLA-A3201	LVLHSQLSF	0.539611	Immunogenicity-Low		HLA-A0301	KTGYIVEYK	0.46609	Non-immunogenicity		HLA-A0207	YLDSGIH-C	0.468332	Non-immunogenicity		HLA-A1101	STAFSSLSK	0.479213	Non-immunogenicity		HLA-B3501	YFYAAELLF	0.650209	Immunogenicity-Low		HLA-A1101	QTVPKPQQK	0.649242	Immunogenicity-Low							HLA-A3201	LVLHSQLSF	0.539611	Immunogenicity-Low		HLA-B1501	AQRSRATLY	0.65869	Immunogenicity-Low		HLA-A6802	AAIEEAIKI	0.748767	Immunogenicity-Low
	HLA-A3201	VLLVLHSQL	0.552142	Immunogenicity-Low		HLA-A0301	IQNDPPTIK	0.478447	Non-immunogenicity		HLA-A0207	YLDSGIHAT	0.492772	Non-immunogenicity		HLA-A1101	STAFSSLSK	0.479213	Non-immunogenicity		HLA-B3501	YAAEL-LFF	0.605916	Immunogenicity-Low		HLA-A1101	TVPKPQQSK	0.543031	Immunogenicity-Low							HLA-A3201	VLLVLHSQL	0.552142	Immunogenicity-Low		HLA-B1501	RQRSRATLY	0.674184	Immunogenicity-Low		HLA-A6802	EPNPEAVEL	0.846052	Immunogenicity-High
	HLA-A3201	LVLHSQLSF	0.539611	Immunogenicity-Low		HLA-A0301	FVKKPPIKK	0.622175	Immunogenicity-Low		HLA-A0207	YLDSGIHAA	0.497012	Non-immunogenicity		HLA-A1101	KSADISAIR	0.466884	Non-immunogenicity		HLA-B3501	LLLRLSKTY	0.566131	Immunogenicity-Low		HLA-A1101	PTAGQTVPK	0.521102	Immunogenicity-Low							HLA-A3201	LVLHSQLSF	0.539611	Immunogenicity-Low		HLA-B1501	GQRSRATLY	0.678537	Immunogenicity-Low		HLA-A6802	EAVELFRMV	0.665049	Immunogenicity-Low
	HLA-A3201	RTL-FQPLF	0.536251	Immunogenicity-Low		HLA-A0301	FVKKPPQFK	0.61301	Immunogenicity-Low		HLA-A0207	YLDSGIHAG	0.462182	Non-immunogenicity		HLA-A1101	GVVTPLVSR	0.58545	Immunogenicity-Low		HLA-B3501	QPFEDQVKL	0.656076	Immunogenicity-Low		HLA-A1101	TTPPLKTAK	0.474156	Non-immunogenicity							HLA-A3201	RTL-FQPLF	0.536251	Immunogenicity-Low		HLA-B1501	'-QRSRATLY	0.672894	Immunogenicity-Low		HLA-A6802	EVDDGEEEV	0.75614	Immunogenicity-Low
	HLA-A3201	HQHKHTRAL	0.591671	Immunogenicity-Low		HLA-A0301	KKPPQFIKK	0.564541	Immunogenicity-Low		HLA-A0207	YLDSGIH-A	0.477163	Non-immunogenicity		HLA-A1101	VVTPVNSSR	0.519593	Immunogenicity-Low		HLA-B3501	QPFEDQVKL	0.656076	Immunogenicity-Low		HLA-A1101	GSVDGSLLR	0.469759	Non-immunogenicity							HLA-A3201	HQHKHTRAL	0.591671	Immunogenicity-Low		HLA-B1501	RLASYLMLM	0.530615	Immunogenicity-Low		HLA-A6802	EVTSLFFKL	0.763045	Immunogenicity-Low
	HLA-A3201	SIKAPQWTM	0.483362	Non-immunogenicity		HLA-A0301	AVLVIKACK	0.485934	Non-immunogenicity		HLA-A0207	YTFEKLLWT	0.488374	Non-immunogenicity		HLA-A1101	VTPLVNSSR	0.464883	Non-immunogenicity		HLA-B3501	CPFEDQVKL	0.616786	Immunogenicity-Low		HLA-A1101	SVDGSLLAR	0.578596	Immunogenicity-Low							HLA-A3201	SIKAPQWTM	0.483362	Non-immunogenicity		HLA-B1501	FVAMGNITY	0.544349	Immunogenicity-Low		HLA-A6802	MVTSLFFKL	0.769044	Immunogenicity-Low
	HLA-A3201	YLNHLKILW	0.57969	Immunogenicity-Low		HLA-A0301	KL-PPFFAR	0.389452	Non-immunogenicity		HLA-A0207	YLDSEIHST	0.524807	Immunogenicity-Low		HLA-A1101	GVVTPLVSR	0.58545	Immunogenicity-Low		HLA-B3501	HPDSAVLLL	0.605215	Immunogenicity-Low		HLA-A1101	GSVDGSLPR	0.485061	Non-immunogenicity							HLA-A3201	YLNHLKILW	0.57969	Immunogenicity-Low		HLA-B1501	ALSGKQGFF	0.581386	Immunogenicity-Low		HLA-A6802	TSLFFKLGV	0.675971	Immunogenicity-Low
	HLA-A3201	YLNHLKNLI	0.546658	Immunogenicity-Low		HLA-A0301	GTFDVVWYK	0.436739	Non-immunogenicity		HLA-A0207	YLDSEIHSA	0.512624	Immunogenicity-Low		HLA-A1101	VVTPVPSSR	0.491577	Non-immunogenicity		HLA-B3501	HPDYSAVLL	0.626879	Immunogenicity-Low		HLA-A1101	SVDGSLPTR	0.50938	Immunogenicity-Low							HLA-A3201	YLNHLKNLI	0.546658	Immunogenicity-Low		HLA-B1501	GQTLADLTL	0.561392	Immunogenicity-Low		HLA-A6802	YTYSDSSKV	0.775556	Immunogenicity-Low
	HLA-A3201	HLK-NLILW	0.612649	Immunogenicity-Low		HLA-A0301	RVKSIGLLR	0.440074	Non-immunogenicity		HLA-A0207	YLDSEIHSG	0.511454	Immunogenicity-Low		HLA-A1101	VTPLVPSSR	0.404648	Non-immunogenicity		HLA-B3501	HPD-YSAVL	0.585461	Immunogenicity-Low		HLA-A1101	RIQPTPNHR	0.411572	Non-immunogenicity							HLA-A3201	HLK-NLILW	0.612649	Immunogenicity-Low		HLA-B1501	KLKAEPLAF	0.747403	Immunogenicity-Low		HLA-A6802	ETYSDSSKV	0.801835	Immunogenicity-High
	HLA-A3201	STFGKGVFF	0.471131	Non-immunogenicity		HLA-A0301	KSRVIGLLR	0.463294	Non-immunogenicity		HLA-A0301	ATAPFLSGK	0.401436	Non-immunogenicity		HLA-A1101	LSSPVMTSY	0.491232	Non-immunogenicity		HLA-B4001	QQFEEHVKL	0.656127	Immunogenicity-Low		HLA-A2402	IFPDPSIQV	0.61572	Immunogenicity-Low							HLA-A3201	STFGKGVFF	0.471131	Non-immunogenicity		HLA-B1501	FLKAEPLAF	0.760278	Immunogenicity-Low		HLA-A6802	ETYSDSSKV	0.801835	Immunogenicity-High
	HLA-A3201	TTFGKGVFF	0.471643	Non-immunogenicity		HLA-A0301	VMQTKGSKK	0.532926	Immunogenicity-Low		HLA-A0301	TTTAPFLSK	0.539521	Immunogenicity-Low		HLA-A1101	TTWTCVIEH	0.534456	Immunogenicity-Low		HLA-B4001	AEPERNECF	0.611658	Immunogenicity-Low		HLA-A2402	IFPDPSKDI	0.587	Immunogenicity-Low							HLA-A3201	TTFGKGVFF	0.471643	Non-immunogenicity		HLA-B1501	FTIELSAGY	0.484422	Non-immunogenicity		HLA-A6802	ETYSDSSKV	0.801835	Immunogenicity-High
	HLA-A3201	TAFGKGVFF	0.465925	Non-immunogenicity		HLA-A0301	GSLRLFVTK	0.407111	Non-immunogenicity		HLA-A0301	TTAPFLSGK	0.373987	Non-immunogenicity		HLA-A1101	MTHVAQSLK	0.485698	Non-immunogenicity		HLA-B4001	KEFCEKPLL	0.646149	Immunogenicity-Low		HLA-A2402	IIDPKMSKF	0.407709	Non-immunogenicity							HLA-A3201	TAFGKGVFF	0.465925	Non-immunogenicity		HLA-B1501	ELSAFGYVF	0.632378	Immunogenicity-Low		HLA-A6802	TVLAWGWRI	0.615434	Immunogenicity-Low
	HLA-A3201	ALEQGDMTF	0.519857	Immunogenicity-Low		HLA-A0301	SLRLFVTIK	0.479765	Non-immunogenicity		HLA-A0301	ATAPSLSGK	0.463244	Non-immunogenicity		HLA-A1101	ATMSPTVAQ	0.548275	Immunogenicity-Low		HLA-B4001	LEFCEKPLL	0.632938	Immunogenicity-Low		HLA-A2402	TYNGSVDLL	0.532118	Immunogenicity-Low							HLA-A3201	ALEQGDMTF	0.519857	Immunogenicity-Low		HLA-B3501	FKHLREYTY	0.669897	Immunogenicity-Low		HLA-A6802	EIVLQTISA	0.73668	Immunogenicity-Low
	HLA-A3201	EQGDMTFGW	0.588034	Immunogenicity-Low		HLA-A0301	RLFVTIKGR	0.282392	Non-immunogenicity		HLA-A0301	TTAPSLSGK	0.428934	Non-immunogenicity		HLA-A1101	STHVAQSLK	0.504055	Immunogenicity-Low		HLA-B4001	KEFCEKPLL	0.646149	Immunogenicity-Low		HLA-A2402	DYDLGNLII	0.502255	Immunogenicity-Low							HLA-A3201	EQGDMTFGW	0.588034	Immunogenicity-Low		HLA-B3501	HLREYTYNY	0.611671	Immunogenicity-Low		HLA-A6802	EIMGSVKRI	0.657433	Immunogenicity-Low
	HLA-A3201	MTF-GWVCW	0.435206	Non-immunogenicity		HLA-A0301	RITVETHTK	0.312779	Non-immunogenicity		HLA-A0301	ATAPSLSGK	0.463244	Non-immunogenicity		HLA-A1101	STMTPATER	0.531291	Immunogenicity-Low		HLA-B4001	KEFCEKP-L	0.64032	Immunogenicity-Low		HLA-A2402	YYHADTSHF	0.503606	Immunogenicity-Low							HLA-A3201	MTF-GWVCW	0.435206	Non-immunogenicity		HLA-B3501	LPEFQVPTF	0.549031	Immunogenicity-Low		HLA-A6802	EAEELCRMV	0.695453	Immunogenicity-Low
	HLA-A3201	VSLTSGHTI	0.541464	Immunogenicity-Low		HLA-A0301	AVPLPTVSK	0.503984	Immunogenicity-Low		HLA-A0301	ATAPPLSGK	0.464953	Non-immunogenicity		HLA-A1101	TVSTPATER	0.566283	Immunogenicity-Low		HLA-B4001	QQFEDQVKL	0.708125	Immunogenicity-Low		HLA-A2402	YHADTSRHF	0.471255	Non-immunogenicity							HLA-A3201	VSLTSGHTI	0.541464	Immunogenicity-Low		HLA-B3501	SPDKRLASY	0.581183	Immunogenicity-Low		HLA-B0702	RTKKSKNSL	0.486915	Non-immunogenicity
	HLA-A3201	LTHVLLRKF	0.642985	Immunogenicity-Low		HLA-A0301	VLPTVSWHK	0.395591	Non-immunogenicity		HLA-A0301	TTAPPLSGK	0.441863	Non-immunogenicity		HLA-A1101	MVSTPATER	0.577836	Immunogenicity-Low		HLA-B4001	FEDQVKLVV	0.724241	Immunogenicity-Low		HLA-A2402	QFMMWQETL	0.398179	Non-immunogenicity							HLA-A3201	LTHVLLRKF	0.642985	Immunogenicity-Low		HLA-B3501	IPAMGNITY	0.581387	Immunogenicity-Low		HLA-B0702	NPVPQPPCL	0.538195	Immunogenicity-Low
	HLA-A3201	KEIPTDTSF	0.550485	Immunogenicity-Low		HLA-A0301	KSSANLRVK	0.522143	Immunogenicity-Low		HLA-A0301	TTAPPLSGK	0.441863	Non-immunogenicity		HLA-A1101	MVSTPATER	0.577836	Immunogenicity-Low		HLA-B4001	FED-QVKLV	0.689657	Immunogenicity-Low		HLA-A2402	KTAKPSQSF	0.599708	Immunogenicity-Low							HLA-A3201	KEIPTDTSF	0.550485	Immunogenicity-Low		HLA-B3501	FPAMGNITY	0.595005	Immunogenicity-Low		HLA-B0702	VPQPPCLHV	0.454035	Non-immunogenicity
	HLA-A3201	QNIYDALKW	0.585166	Immunogenicity-Low		HLA-A0301	GSYQKVIAK	0.449627	Non-immunogenicity		HLA-A0301	TTAPPLSGK	0.441863	Non-immunogenicity		HLA-A1101	KSTSVGALY	0.536291	Immunogenicity-Low		HLA-B4001	AE-EPQNLI	0.699435	Immunogenicity-Low		HLA-A2902	RLVDADAAY	0.360922	Non-immunogenicity							HLA-A3201	QNIYDALKW	0.585166	Immunogenicity-Low		HLA-B3501	VPAMGNITY	0.580885	Immunogenicity-Low		HLA-B0702	CPPCLHVQF	0.552512	Immunogenicity-Low
	HLA-A3201	IYDALKWVF	0.591728	Immunogenicity-Low		HLA-A0301	PINPPPPIK	0.399877	Non-immunogenicity		HLA-A0301	TLRSDAATK	0.448241	Non-immunogenicity		HLA-A1101	TSVGPLYSR	0.614021	Immunogenicity-Low		HLA-B4001	SEVAHRFRL	0.629655	Immunogenicity-Low		HLA-A2902	KLVDADAAY	0.377703	Non-immunogenicity							HLA-A3201	IYDALKWVF	0.591728	Immunogenicity-Low		HLA-B3501	'-PAMGNITY	0.602102	Immunogenicity-Low		HLA-B0702	VPQ-CPPCL	0.558843	Immunogenicity-Low
	HLA-A3201	ALKWVFTIF	0.552611	Immunogenicity-Low		HLA-A0301	KVKIEMSEK	0.38352	Non-immunogenicity		HLA-A0301	KLSDA-ATK	0.463202	Non-immunogenicity		HLA-A1101	ISTSSIPSY	0.495075	Non-immunogenicity		HLA-B4001	AEDKSLHTL	0.61302	Immunogenicity-Low		HLA-A2902	VMVNASAEY	0.412134	Non-immunogenicity							HLA-A3201	ALKWVFTIF	0.552611	Immunogenicity-Low		HLA-B3501	IPVRVADKF	0.651856	Immunogenicity-Low		HLA-B0702	KAVGFFQSL	0.494094	Non-immunogenicity
	HLA-A3201	KILPFPPSI	0.538047	Immunogenicity-Low		HLA-A0301	SMWLKNGVK	0.353306	Non-immunogenicity		HLA-A0301	TLRSDAATK	0.448241	Non-immunogenicity		HLA-A2402	VXSVGPPEF	0.427	Non-immunogenicity		HLA-B4402	EEHKLVNEV	0.674216	Immunogenicity-Low		HLA-A2902	MVVNASAEY	0.40696	Non-immunogenicity							HLA-A3201	KILPFPPSI	0.538047	Immunogenicity-Low		HLA-B3501	DFSKWNLYY	0.577049	Immunogenicity-Low		HLA-B0702	GPTEGLLQM	0.485276	Non-immunogenicity
	HLA-A3201	ILPFFPPSI	0.593622	Immunogenicity-Low		HLA-A0301	GVKIEMSEK	0.372318	Non-immunogenicity		HLA-A0301	RILSDAATK	0.395165	Non-immunogenicity		HLA-A2402	SSPTPVVEF	0.482001	Non-immunogenicity		HLA-B4402	AEPERNECF	0.592397	Immunogenicity-Low		HLA-A2902	VVRNASAEY	0.501205	Immunogenicity-Low							HLA-A3201	ILPFFPPSI	0.593622	Immunogenicity-Low		HLA-B3501	FPVDVLRKY	0.597278	Immunogenicity-Low		HLA-B0702	RPTEGQMKL	0.658794	Immunogenicity-Low
	HLA-A3201	AVDKPVATY	0.597595	Immunogenicity-Low		HLA-A0301	KIEMSEKFK	0.475219	Non-immunogenicity		HLA-A0301	ATIPSLSGK	0.444376	Non-immunogenicity		HLA-A2402	GLDREQLHW	0.472247	Non-immunogenicity		HLA-B4402	KEPERNECF	0.58491	Immunogenicity-Low		HLA-A2902	IIDPKMSKF	0.356419	Non-immunogenicity							HLA-A3201	AVDKPVATY	0.597595	Immunogenicity-Low		HLA-B3501	FPVDVLRKY	0.597278	Immunogenicity-Low		HLA-B0702	KPTEGLLQM	0.646271	Immunogenicity-Low
	HLA-A3201	HVDKPVATY	0.575312	Immunogenicity-Low		HLA-A0301	GTPPFKVYK	0.440833	Non-immunogenicity		HLA-A0301	TIAPSLSGK	0.43006	Non-immunogenicity		HLA-A2402	STPVPFSTF	0.437287	Non-immunogenicity		HLA-B4402	AEPERNECF	0.592397	Immunogenicity-Low		HLA-A2902	MTLNLVTSY	0.271132	Non-immunogenicity							HLA-A3201	HVDKPVATY	0.575312	Immunogenicity-Low		HLA-B3501	FPVDVLRKY	0.597278	Immunogenicity-Low		HLA-B0702	RPTEGLLQM	0.689808	Immunogenicity-Low
	HLA-A3201	TVFDKKPKF	0.516937	Immunogenicity-Low		HLA-A0301	ELSGTPPFK	0.55525	Immunogenicity-Low		HLA-A0301	ITAPSLSGK	0.399702	Non-immunogenicity		HLA-A2402	TVPFSFSTF	0.415176	Non-immunogenicity		HLA-B4402	KEPERNECF	0.58491	Immunogenicity-Low		HLA-A2902	TLNLVTSSY	0.381551	Non-immunogenicity							HLA-A3201	TVFDKKPKF	0.516937	Immunogenicity-Low		HLA-B3501	EALSGKQGF	0.503808	Immunogenicity-Low		HLA-B0702	RPTEGLLQM	0.689808	Immunogenicity-Low
	HLA-A6802	NTKEDFATV	0.708924	Immunogenicity-Low		HLA-A0301	ILKPVVVVK	0.456316	Non-immunogenicity		HLA-A0301	ATAPSLSGK	0.463244	Non-immunogenicity		HLA-A2402	SSTPVPFSF	0.476196	Non-immunogenicity		HLA-B4402	AEPERNECF	0.592397	Immunogenicity-Low		HLA-A2902	LNLVTSSDY	0.281401	Non-immunogenicity							HLA-A6802	NTKEDFATV	0.708924	Immunogenicity-Low		HLA-B3501	SPFTELSAF	0.619821	Immunogenicity-Low		HLA-B0702	HAKKPLKLL	0.511892	Immunogenicity-Low
	HLA-A6802	ITKEDFATV	0.699881	Immunogenicity-Low		HLA-A0301	RLKPVVVVK	0.454576	Non-immunogenicity		HLA-A0301	TTXAPSLSK	0.538925	Immunogenicity-Low		HLA-A2402	PVPFSFSTF	0.418502	Non-immunogenicity		HLA-B4402	KEFCEKPLL	0.674491	Immunogenicity-Low		HLA-A2902	GEIQLQIDY	0.421476	Non-immunogenicity							HLA-A6802	ITKEDFATV	0.699881	Immunogenicity-Low		HLA-B3501	FTIELSAGY	0.484422	Non-immunogenicity		HLA-B0702	KPLKLLTNH	0.559767	Immunogenicity-Low
	HLA-A6802	FATVIKILL	0.766327	Immunogenicity-Low		HLA-A0301	RLKPVVVVK	0.454576	Non-immunogenicity		HLA-A0301	TXAPSLSGK	0.446824	Non-immunogenicity		HLA-A2402	STP-VPFSF	0.479471	Non-immunogenicity		HLA-B4402	AEEPQNLIK	0.64165	Immunogenicity-Low		HLA-A2902	IGGMKPSMY	0.330541	Non-immunogenicity							HLA-A6802	FATVIKILL	0.766327	Immunogenicity-Low		HLA-B3501	EVSPFTIEL	0.517694	Immunogenicity-Low		HLA-B0702	LPNPEAVEL	0.584307	Immunogenicity-Low
	HLA-A6802	HTRALSGGL	0.620249	Immunogenicity-Low		HLA-A0301	ELKPVVVVK	0.463703	Non-immunogenicity		HLA-A0301	ATAPYLSGK	0.389571	Non-immunogenicity		HLA-A2402	VWPEITRTM	0.533181	Immunogenicity-Low		HLA-B4402	AE-EPQNLI	0.683917	Immunogenicity-Low		HLA-A2902	TFSHLGSKY	0.392693	Non-immunogenicity							HLA-A6802	HTRALSGGL	0.620249	Immunogenicity-Low		HLA-B3501	SPFTIELSA	0.568206	Immunogenicity-Low		HLA-B0702	KPNPEAVEL	0.602263	Immunogenicity-Low
	HLA-A6802	HLISVIQGV	0.732248	Immunogenicity-Low		HLA-A0301	GTASFQTLK	0.401831	Non-immunogenicity		HLA-A0301	TTAPYLSGK	0.359944	Non-immunogenicity		HLA-A2402	VTSTTFPTL	0.223044	Non-immunogenicity		HLA-B4402	SEVAHRFRL	0.613082	Immunogenicity-Low		HLA-A2902	FVSHLGSKY	0.384191	Non-immunogenicity							HLA-A6802	HLISVIQGV	0.732248	Immunogenicity-Low		HLA-B3501	TIELSAFGY	0.478673	Non-immunogenicity		HLA-B0702	EPNPEAVEL	0.612923	Immunogenicity-Low
	HLA-A6802	LILSVIQGV	0.693694	Immunogenicity-Low		HLA-A0301	TASFQATLK	0.402762	Non-immunogenicity		HLA-A0301	TTAPYLSGK	0.359944	Non-immunogenicity		HLA-A2402	LQDLLKPLF	0.511091	Immunogenicity-Low		HLA-B4402	SEEERQIKK	0.566579	Immunogenicity-Low		HLA-A2902	VVSHLGSKY	0.366897	Non-immunogenicity							HLA-A6802	LILSVIQGV	0.693694	Immunogenicity-Low		HLA-B3501	ELSAFGYVF	0.632378	Immunogenicity-Low		HLA-B0702	'-PNPEAVEL	0.561569	Immunogenicity-Low
	HLA-A6802	SVIQGVTLA	0.680091	Immunogenicity-Low		HLA-A0301	ASF-QATLK	0.477351	Non-immunogenicity		HLA-A0301	NIMRTTFEK	0.317464	Non-immunogenicity		HLA-A2402	PFALDTSTL	0.347241	Non-immunogenicity		HLA-B4402	EERQIKKQT	0.748936	Immunogenicity-Low		HLA-A3101	VVRNASYKR	0.400184	Non-immunogenicity							HLA-A6802	SVIQGVTLA	0.680091	Immunogenicity-Low		HLA-B3501	FTIELS-AF	0.520361	Immunogenicity-Low		HLA-B0702	SPNSNTIMF	0.464606	Non-immunogenicity
	HLA-A6802	WTMELHQQV	0.734241	Immunogenicity-Low		HLA-A0301	RMEEVQLTK	0.415011	Non-immunogenicity		HLA-A0301	IMRTYTFEK	0.416894	Non-immunogenicity		HLA-A2402	TFSSPSTHL	0.495902	Non-immunogenicity		HLA-B4402	YEARRHPDY	0.546488	Immunogenicity-Low		HLA-A3101	RNASAEYKR	0.46135	Non-immunogenicity							HLA-A6802	WTMELHQQV	0.734241	Immunogenicity-Low		HLA-B4001	REYTYNYEA	0.714744	Immunogenicity-Low		HLA-B0702	SPNSNTDIM	0.455492	Non-immunogenicity
	HLA-A6802	SIKAPQWTM	0.724778	Immunogenicity-Low		HLA-A0301	VTKVPEVSK	0.574674	Immunogenicity-Low		HLA-A0301	TLRSDAATK	0.448241	Non-immunogenicity		HLA-A2402	FTTPSTHLF	0.449573	Non-immunogenicity		HLA-B4403	NEETFLKKL	0.583258	Immunogenicity-Low		HLA-A3101	VSNGLHVTR	0.507828	Immunogenicity-Low							HLA-A6802	SIKAPQWTM	0.724778	Immunogenicity-Low		HLA-B4001	REF-QVPTF	0.614155	Immunogenicity-Low		HLA-B0702	SPN-SNTDI	0.480106	Non-immunogenicity
	HLA-A6802	TMKELHQQV	0.765022	Immunogenicity-Low		HLA-A0301	QLTKVPVSK	0.533988	Immunogenicity-Low		HLA-A1101	ATAPFLSGK	0.491509	Non-immunogenicity		HLA-A2402	STTPSTHLF	0.46709	Non-immunogenicity		HLA-B4403	EEHKLVNEV	0.674216	Immunogenicity-Low		HLA-A3101	LSNGLHVTR	0.518273	Immunogenicity-Low							HLA-A6802	TMKELHQQV	0.765022	Immunogenicity-Low		HLA-B4001	LEASGKQGF	0.591485	Immunogenicity-Low		HLA-B1501	SAYKKIIAY	0.59363	Immunogenicity-Low
	HLA-A6802	NTALTISSA	0.678445	Immunogenicity-Low		HLA-A0301	LTKVPEVSK	0.573367	Immunogenicity-Low		HLA-A1101	TTAPFLSGK	0.475181	Non-immunogenicity		HLA-A2402	STTPSTHLF	0.46709	Non-immunogenicity		HLA-B4403	AEPERNECF	0.592397	Immunogenicity-Low		HLA-A3101	RSNGLHVTR	0.521109	Immunogenicity-Low							HLA-A6802	NTALTISSA	0.678445	Immunogenicity-Low		HLA-B4001	FE-PTLEAL	0.594257	Immunogenicity-Low		HLA-B1501	AYWKKIIAY	0.670897	Immunogenicity-Low
	HLA-A6802	TAVLTISSA	0.688534	Immunogenicity-Low		HLA-A0301	KSAGVEMKK	0.505025	Immunogenicity-Low		HLA-A1101	TTAPFLSGK	0.475181	Non-immunogenicity		HLA-A2402	TTPS-THLF	0.373838	Non-immunogenicity		HLA-B4403	AEPERNECF	0.592397	Immunogenicity-Low		HLA-A3101	RSNGLHVTR	0.521109	Immunogenicity-Low							HLA-A6802	TAVLTISSA	0.688534	Immunogenicity-Low		HLA-B4001	VELTGQTLL	0.577408	Immunogenicity-Low		HLA-B1501	YMVCVGESM	0.553799	Immunogenicity-Low
	HLA-A6802	TAFGGVFFI	0.668915	Immunogenicity-Low		HLA-A0301	KSEAGVEMK	0.411672	Non-immunogenicity		HLA-A1101	TTAPFLSGK	0.475181	Non-immunogenicity		HLA-A2402	SAVDDTTLF	0.396981	Non-immunogenicity		HLA-B4403	AEPERNECF	0.592397	Immunogenicity-Low		HLA-A3101	KQVDPIQKK	0.54917	Immunogenicity-Low							HLA-A6802	TAFGGVFFI	0.668915	Immunogenicity-Low		HLA-B4001	VELTGQTLA	0.587611	Immunogenicity-Low		HLA-B1501	YLKEKKAVF	0.659594	Immunogenicity-Low
	HLA-A6802	STTAFGKGV	0.791104	Immunogenicity-Low		HLA-A0301	SSKHIILQK	0.451296	Non-immunogenicity		HLA-A1101	ATAPSLSGK	0.540181	Immunogenicity-Low		HLA-A2402	TLFTSNPAF	0.41475	Non-immunogenicity		HLA-B4403	KEFCEKPLL	0.674491	Immunogenicity-Low		HLA-A3101	KIIDPKMSK	0.516513	Immunogenicity-Low							HLA-A6802	STTAFGKGV	0.791104	Immunogenicity-Low		HLA-B4001	GQTLADLTL	0.657375	Immunogenicity-Low		HLA-B1501	YLKEKKAVF	0.659594	Immunogenicity-Low
	HLA-A6802	TAFGKGVFF	0.732798	Immunogenicity-Low		HLA-A0301	SSKHIILQK	0.451296	Non-immunogenicity		HLA-A1101	TTAPSLSGK	0.525239	Immunogenicity-Low		HLA-A2402	MYSPVSSTL	0.465115	Non-immunogenicity		HLA-B4403	AELLFFAKR	0.660932	Immunogenicity-Low		HLA-A3101	KSIDPKMSK	0.508485	Immunogenicity-Low							HLA-A6802	TAFGKGVFF	0.732798	Immunogenicity-Low		HLA-B4001	VEL-TGQTL	0.583984	Immunogenicity-Low		HLA-B1501	KEKKAVGFF	0.518712	Immunogenicity-Low
	HLA-A6802	EVSTSGHTI	0.753258	Immunogenicity-Low		HLA-A0301	SSKHIILQK	0.451296	Non-immunogenicity		HLA-A1101	ATAPSLSGK	0.540181	Immunogenicity-Low		HLA-A2402	TYSPVSSTL	0.467865	Non-immunogenicity		HLA-B4403	AEEPQNLIK	0.64165	Immunogenicity-Low		HLA-A3101	SIIDPKMSK	0.49739	Non-immunogenicity							HLA-A6802	EVSTSGHTI	0.753258	Immunogenicity-Low		HLA-B4001	VEHNSTVSL	0.693126	Immunogenicity-Low		HLA-B1501	RIFRAEKTY	0.629923	Immunogenicity-Low
	HLA-A6802	TSFEKMVSV	0.723194	Immunogenicity-Low		HLA-A0301	AVKATGERR	0.454132	Non-immunogenicity		HLA-A1101	ATAPPLSGK	0.586501	Immunogenicity-Low		HLA-A2402	SYSPVSSTL	0.456089	Non-immunogenicity		HLA-B4403	AE-EPQNLI	0.683917	Immunogenicity-Low		HLA-A3101	SQQDISSSK	0.500635	Immunogenicity-Low							HLA-A6802	TSFEKMVSV	0.723194	Immunogenicity-Low		HLA-B4001	VEGRHNSTV	0.469278	Non-immunogenicity		HLA-B1501	FQFRAEKTY	0.753781	Immunogenicity-Low
	HLA-A6802	HINCVKIYL	0.728844	Immunogenicity-Low		HLA-A0301	ETPEPIMVK	0.49895	Non-immunogenicity		HLA-A1101	TTAPPLSGK	0.570316	Immunogenicity-Low		HLA-A2402	SYSPVSSTL	0.456089	Non-immunogenicity		HLA-B4403	SEVAHRFRL	0.613082	Immunogenicity-Low		HLA-A3101	EVKESQEER	0.418312	Non-immunogenicity							HLA-A6802	HINCVKIYL	0.728844	Immunogenicity-Low		HLA-B4001	IELSAGYVF	0.583003	Immunogenicity-Low		HLA-B1501	GTGERFQIF	0.642932	Immunogenicity-Low
	HLA-A6802	NIYDALKWV	0.711172	Immunogenicity-Low		HLA-A0301	LIDGGSKIK	0.431725	Non-immunogenicity		HLA-A1101	TTAPPLSGK	0.570316	Immunogenicity-Low		HLA-A2402	'-YSPVSSTL	0.458634	Non-immunogenicity		HLA-B4403	SEEERQIKK	0.566579	Immunogenicity-Low		HLA-A3101	GSVGGLLTR	0.54324	Immunogenicity-Low							HLA-A6802	NIYDALKWV	0.711172	Immunogenicity-Low		HLA-B4001	IELSAFGYV	0.557181	Immunogenicity-Low		HLA-B1501	QIFRAEKTY	0.640414	Immunogenicity-Low
	HLA-A6802	DALKWVFTI	0.635278	Immunogenicity-Low		HLA-A0301	KLKNANI-K	0.481111	Non-immunogenicity		HLA-A1101	TTAPPLSGK	0.570316	Immunogenicity-Low		HLA-A2402	KSPGLNREW	0.477069	Non-immunogenicity		HLA-B4403	YEARRHPDY	0.546488	Immunogenicity-Low		HLA-A3101	SVDGGLLTR	0.569783	Immunogenicity-Low							HLA-A6802	DALKWVFTI	0.635278	Immunogenicity-Low		HLA-B4402	TRFKHLREY	0.694481	Immunogenicity-Low		HLA-B1501	GMKREGGQY	0.666158	Immunogenicity-Low
	HLA-A6802	ILPFFPPSI	0.781201	Immunogenicity-Low		HLA-A0301	KVSKILEGK	0.450399	Non-immunogenicity		HLA-A1101	TTAPPLSGK	0.570316	Immunogenicity-Low		HLA-A2402	LYWE-LSQL	0.507558	Immunogenicity-Low		HLA-B5101	HPYAPELLF	0.819663	Immunogenicity-High		HLA-A3101	KQDDPVQKK	0.536851	Immunogenicity-Low							HLA-A6802	ILPFFPPSI	0.781201	Immunogenicity-Low		HLA-B4402	REYTYNYEA	0.671164	Immunogenicity-Low		HLA-B1501	LMKREGGQY	0.742177	Immunogenicity-Low
	HLA-B0702	IPSDTSLEM	0.535748	Immunogenicity-Low		HLA-A0301	GTPPISVSK	0.480877	Non-immunogenicity		HLA-A1101	ETLLWTTSR	0.481876	Non-immunogenicity		HLA-A2402	THSIVIHGF	0.417997	Non-immunogenicity		HLA-B5101	HPYFHAPEL	0.607996	Immunogenicity-Low		HLA-A3101	RAKILQIVR	0.507694	Immunogenicity-Low							HLA-B0702	IPSDTSLEM	0.535748	Immunogenicity-Low		HLA-B4402	REF-QVPTF	0.604302	Immunogenicity-Low		HLA-B1501	DMKREGGQY	0.726611	Immunogenicity-Low
	HLA-B0702	HP-PTSGTI	0.386154	Non-immunogenicity		HLA-A0301	GIIRTIPIK	0.228394	Non-immunogenicity		HLA-A1101	TILSDAATK	0.437488	Non-immunogenicity		HLA-A2402	KFNTTARVL	0.487838	Non-immunogenicity		HLA-B5101	HPYFHAPLL	0.66951	Immunogenicity-Low		HLA-A3101	IVRELLVER	0.437891	Non-immunogenicity							HLA-B0702	HP-PTSGTI	0.386154	Non-immunogenicity		HLA-B4402	GQRSRATLY	0.627782	Immunogenicity-Low		HLA-B1501	RKMKLPKNY	0.73267	Immunogenicity-Low
	HLA-B0702	SARTLFQPL	0.462054	Non-immunogenicity		HLA-A0301	IIRLTIPIK	0.287828	Non-immunogenicity		HLA-A1101	RILSDAATK	0.44261	Non-immunogenicity		HLA-A2402	MHCPGSRKF	0.439254	Non-immunogenicity		HLA-B5101	HPYFHAPEL	0.607996	Immunogenicity-Low		HLA-A3101	RTAPP-NGR	0.507014	Immunogenicity-Low							HLA-B0702	SARTLFQPL	0.462054	Non-immunogenicity		HLA-B4402	DDFSKNLYY	0.759759	Immunogenicity-Low		HLA-B1501	KMK-LPKNY	0.739943	Immunogenicity-Low
	HLA-B0702	HQHKHTRAL	0.485045	Non-immunogenicity		HLA-A0301	KTLELQVRK	0.336317	Non-immunogenicity		HLA-A1101	ATIPSLSGK	0.59174	Immunogenicity-Low		HLA-A2402	ATSPLTSTF	0.451701	Non-immunogenicity		HLA-B5101	'-PYFHAPEL	0.61707	Immunogenicity-Low		HLA-A3101	HTISGNGLR	0.500265	Immunogenicity-Low							HLA-B0702	HQHKHTRAL	0.485045	Non-immunogenicity		HLA-B4402	DDFSKWNLY	0.717841	Immunogenicity-Low		HLA-B1501	FNFLPPPGY	0.747409	Immunogenicity-Low
	HLA-B0702	HTRALSGGL	0.564463	Immunogenicity-Low		HLA-A0301	NTLELQVRK	0.337779	Non-immunogenicity		HLA-A1101	TTAPSLSGK	0.525239	Immunogenicity-Low		HLA-A2402	TSTPLTSTF	0.455224	Non-immunogenicity		HLA-B5101	HAPEL-LFF	0.768172	Immunogenicity-Low		HLA-A3101	HMREESRAR	0.376982	Non-immunogenicity							HLA-B0702	HTRALSGGL	0.564463	Immunogenicity-Low		HLA-B4402	KEVDVLRKY	0.668889	Immunogenicity-Low		HLA-B1501	GAILLHHSY	0.603031	Immunogenicity-Low
	HLA-B0702	IPQWTMKEL	0.420956	Non-immunogenicity		HLA-A0301	VTNNRLAYK	0.485811	Non-immunogenicity		HLA-A1101	ITAPSLSGK	0.537329	Immunogenicity-Low		HLA-A2402	AASHVLILF	0.475435	Non-immunogenicity		HLA-B5101	QPFEEHVKL	0.712101	Immunogenicity-Low		HLA-A3101	KTQQPGPAK	0.605254	Immunogenicity-Low							HLA-B0702	IPQWTMKEL	0.420956	Non-immunogenicity		HLA-B4402	FEVDVLRKY	0.656392	Immunogenicity-Low		HLA-B1501	LLHHSSGMY	0.553648	Immunogenicity-Low
	HLA-B0702	KPQWTMKEL	0.506774	Immunogenicity-Low		HLA-A0301	KVLIPKKEK	0.539232	Immunogenicity-Low		HLA-A1101	ATAPSLSGK	0.540181	Immunogenicity-Low		HLA-A2402	SHVLILFTL	0.468136	Non-immunogenicity		HLA-B5101	QPFEEHVKL	0.712101	Immunogenicity-Low		HLA-A3101	HYYHADTSR	0.435023	Non-immunogenicity							HLA-B0702	KPQWTMKEL	0.506774	Immunogenicity-Low		HLA-B4402	PEVDVLRKY	0.623738	Immunogenicity-Low		HLA-B1501	HAILLHHSY	0.591333	Immunogenicity-Low
	HLA-B0702	SIKAPQWTM	0.39383	Non-immunogenicity		HLA-A0301	VVLIPKKEK	0.544885	Immunogenicity-Low		HLA-A1101	TTXAPSLSK	0.568562	Immunogenicity-Low		HLA-A2402	VLILFTLNF	0.473538	Non-immunogenicity		HLA-B5101	CPFEEHVKV	0.705514	Immunogenicity-Low		HLA-A3101	YYHADTSCR	0.387894	Non-immunogenicity							HLA-B0702	SIKAPQWTM	0.39383	Non-immunogenicity		HLA-B4402	'-EVDVLRKY	0.661644	Immunogenicity-Low		HLA-B1501	AIL-LHHSY	0.548451	Immunogenicity-Low
	HLA-B0702	APQWTMKEL	0.448136	Non-immunogenicity		HLA-A0301	KVTVLIPKK	0.338635	Non-immunogenicity		HLA-A1101	TTXAPSLSK	0.568562	Immunogenicity-Low		HLA-A2402	IYTAATVPF	0.386238	Non-immunogenicity		HLA-B5101	CPFEEHVKL	0.698439	Immunogenicity-Low		HLA-A3101	VFTHRPEPR	0.395222	Non-immunogenicity							HLA-B0702	APQWTMKEL	0.448136	Non-immunogenicity		HLA-B4402	LEALSGKQF	0.65745	Immunogenicity-Low		HLA-B1501	GVKRIERVY	0.697719	Immunogenicity-Low
	HLA-B0702	LPSNHLKNL	0.507664	Immunogenicity-Low		HLA-A0301	TVLIPKKEK	0.54264	Immunogenicity-Low		HLA-A1101	TXAPSLSGK	0.495105	Non-immunogenicity		HLA-A2402	PYTAATVPF	0.270591	Non-immunogenicity		HLA-B5101	'-PFEEHVKL	0.675894	Immunogenicity-Low		HLA-A3101	GSVDSLLAR	0.456112	Non-immunogenicity							HLA-B0702	LPSNHLKNL	0.507664	Immunogenicity-Low		HLA-B4402	LEALSGKQF	0.65745	Immunogenicity-Low		HLA-B1501	SVKRIERVY	0.750209	Immunogenicity-Low
	HLA-B0702	LPSYLNH-L	0.488376	Non-immunogenicity		HLA-A0301	KV-TVLIPK	0.261227	Non-immunogenicity		HLA-A1101	ATAPYLSGK	0.483994	Non-immunogenicity		HLA-A2402	SYAATVPFM	0.384461	Non-immunogenicity		HLA-B5101	HPYAAELLF	0.696551	Immunogenicity-Low		HLA-A3101	SVDGSLLAR	0.578596	Immunogenicity-Low							HLA-B0702	LPSYLNH-L	0.488376	Non-immunogenicity		HLA-B4402	VEL-TGQTL	0.536604	Immunogenicity-Low		HLA-B3501	EPVPESAYW	0.666723	Immunogenicity-Low
	HLA-B0702	IPTDTSFEM	0.540008	Immunogenicity-Low		HLA-A0301	KTSVILSTK	0.519803	Immunogenicity-Low		HLA-A1101	TTAPYLSGK	0.469386	Non-immunogenicity		HLA-A2402	SYTAATVPF	0.391025	Non-immunogenicity		HLA-B5101	HPYFAAELL	0.722792	Immunogenicity-Low		HLA-A3101	GSVGSLPTR	0.504395	Immunogenicity-Low							HLA-B0702	IPTDTSFEM	0.540008	Immunogenicity-Low		HLA-B4402	VEGRHNSTV	0.442674	Non-immunogenicity		HLA-B3501	SAYKKIIAY	0.59363	Immunogenicity-Low
	HLA-B0702	MGMSSTVVL	0.463672	Non-immunogenicity		HLA-A0301	TSVILSRTK	0.482397	Non-immunogenicity		HLA-A1101	TTAPYLSGK	0.469386	Non-immunogenicity		HLA-A2402	SLTLPFSSF	0.457396	Non-immunogenicity		HLA-B5101	HPYFYAAEL	0.731484	Immunogenicity-Low		HLA-A3101	SVDGSLPTR	0.50938	Immunogenicity-Low							HLA-B0702	MGMSSTVVL	0.463672	Non-immunogenicity		HLA-B4402	IELSAGYVF	0.575653	Immunogenicity-Low		HLA-B3501	EPEVPESAY	0.799977	Immunogenicity-Low
	HLA-B0702	LPFFPP-SI	0.589478	Immunogenicity-Low		HLA-A0301	KTS-VILSR	0.463636	Non-immunogenicity		HLA-A1101	NIMRTTFEK	0.276611	Non-immunogenicity		HLA-A2902	SSTPVPFSF	0.421052	Non-immunogenicity		HLA-B5101	YAAEL-LFF	0.731635	Immunogenicity-Low		HLA-A3101	RIQPLPNHR	0.414208	Non-immunogenicity							HLA-B0702	LPFFPP-SI	0.589478	Immunogenicity-Low		HLA-B4403	TRFKHLREY	0.694481	Immunogenicity-Low		HLA-B3501	AYWKKIIAY	0.670897	Immunogenicity-Low
	HLA-B1501	KEIPSDTSL	0.718265	Immunogenicity-Low		HLA-A0301	SITSYIVEK	0.474661	Non-immunogenicity		HLA-A1101	IMRTYTFEK	0.426621	Non-immunogenicity		HLA-A2902	LFKNTSVLY	0.446989	Non-immunogenicity		HLA-B5101	QPFEDQVKL	0.732592	Immunogenicity-Low		HLA-A3101	RIQPKLPNH	0.397409	Non-immunogenicity							HLA-B1501	KEIPSDTSL	0.718265	Immunogenicity-Low		HLA-B4403	REYTYNYEA	0.671164	Immunogenicity-Low		HLA-B3501	'-PEVPESAY	0.778569	Immunogenicity-Low
	HLA-B1501	TIISMLTGF	0.463609	Non-immunogenicity		HLA-A0301	KLAGGDISK	0.40678	Non-immunogenicity		HLA-A2402	HWQQQSYLV	0.516547	Immunogenicity-Low		HLA-A2902	FNTSVVPLY	0.41758	Non-immunogenicity		HLA-B5101	QPFEDQVKL	0.732592	Immunogenicity-Low		HLA-A3101	IQPTKLPHR	0.446682	Non-immunogenicity							HLA-B1501	TIISMLTGF	0.463609	Non-immunogenicity		HLA-B4403	REFQVP-TF	0.68715	Immunogenicity-Low		HLA-B3501	NPVPQPPCL	0.638844	Immunogenicity-Low
	HLA-B1501	LLVHSQLSF	0.561019	Immunogenicity-Low		HLA-A0301	LTVAGGISK	0.368292	Non-immunogenicity		HLA-A2402	SYLDSGIHF	0.465102	Non-immunogenicity		HLA-A2902	KNTSVVPLY	0.425306	Non-immunogenicity		HLA-B5101	CPFEDQVKV	0.723163	Immunogenicity-Low		HLA-A3201	KLVDADAAY	0.525822	Immunogenicity-Low							HLA-B1501	LLVHSQLSF	0.561019	Immunogenicity-Low		HLA-B4403	GQRSRATLY	0.627782	Immunogenicity-Low		HLA-B3501	CPPCLHVQF	0.534726	Immunogenicity-Low
	HLA-B1501	LVLHSQLSF	0.597039	Immunogenicity-Low		HLA-A0301	TVAGGDISK	0.394758	Non-immunogenicity		HLA-A2402	SYLDSGIHF	0.465102	Non-immunogenicity		HLA-A2902	NTS-VVPLY	0.431039	Non-immunogenicity		HLA-B5101	CPFEDQVKL	0.716619	Immunogenicity-Low		HLA-A3201	VVRNASAEY	0.540423	Immunogenicity-Low							HLA-B1501	LVLHSQLSF	0.597039	Immunogenicity-Low		HLA-B4403	DDFSKNLYY	0.759759	Immunogenicity-Low		HLA-B3501	KAVGFFQSL	0.554187	Immunogenicity-Low
	HLA-B1501	VLH-SQLSF	0.606802	Immunogenicity-Low		HLA-A0301	STVAQYLFK	0.475209	Non-immunogenicity		HLA-A2402	SYLDSGIHF	0.465102	Non-immunogenicity		HLA-A2902	STTPSTHLF	0.373591	Non-immunogenicity		HLA-B5101	DQVKLVNEV	0.776072	Immunogenicity-Low		HLA-A3201	RSNGLHVTI	0.485681	Non-immunogenicity							HLA-B1501	VLH-SQLSF	0.606802	Immunogenicity-Low		HLA-B4403	DDFSKWNLY	0.717841	Immunogenicity-Low		HLA-B3501	QIFRAEKTY	0.640414	Immunogenicity-Low
	HLA-B1501	QQHKHTRAL	0.688567	Immunogenicity-Low		HLA-A0301	QLSNEHIAK	0.441624	Non-immunogenicity		HLA-A2402	'-YLDSGIHF	0.452637	Non-immunogenicity		HLA-A2902	STTPSTHLF	0.373591	Non-immunogenicity		HLA-B5101	'-PFEDQVKL	0.699687	Immunogenicity-Low		HLA-A3201	RSNGLHVTR	0.502528	Immunogenicity-Low							HLA-B1501	QQHKHTRAL	0.688567	Immunogenicity-Low		HLA-B4403	KEVDVLRKY	0.668889	Immunogenicity-Low		HLA-B3501	KPTEGLLQM	0.745622	Immunogenicity-Low
	HLA-B1501	HQHKHTRAL	0.688197	Immunogenicity-Low		HLA-A0301	QLSNEHIAK	0.441624	Non-immunogenicity		HLA-A2402	MYTYEILLW	0.434371	Non-immunogenicity		HLA-A2902	SAVDDTTLF	0.262855	Non-immunogenicity		HLA-B5101	KPLEPQNLI	0.848885	Immunogenicity-High		HLA-A3201	KQVDPIQKK	0.576954	Immunogenicity-Low							HLA-B1501	HQHKHTRAL	0.688197	Immunogenicity-Low		HLA-B4403	FEVDVLRKY	0.656392	Immunogenicity-Low		HLA-B3501	RPTEGLLQM	0.780176	Immunogenicity-Low
	HLA-B1501	SIKAPQWTM	0.590207	Immunogenicity-Low		HLA-A0301	NTFASILIK	0.487255	Non-immunogenicity		HLA-A2402	RYTYEILLW	0.43402	Non-immunogenicity		HLA-A2902	TLFTSNPAF	0.356002	Non-immunogenicity		HLA-B5101	LAEEPQNLI	0.747658	Immunogenicity-Low		HLA-A3201	KSIPKMSKF	0.577392	Immunogenicity-Low							HLA-B1501	SIKAPQWTM	0.590207	Immunogenicity-Low		HLA-B4403	FEVDVLRKY	0.656392	Immunogenicity-Low		HLA-B3501	LPNPEAVEL	0.66684	Immunogenicity-Low
	HLA-B1501	TMKELHQQV	0.685827	Immunogenicity-Low		HLA-A0301	TTFASILIK	0.461183	Non-immunogenicity		HLA-A2402	TYTYEILLW	0.436484	Non-immunogenicity		HLA-A2902	LSSPVMTSY	0.313523	Non-immunogenicity		HLA-B5101	'-PQVSTPTL	0.607761	Immunogenicity-Low		HLA-A3201	SIIDPKMSF	0.531502	Immunogenicity-Low							HLA-B1501	TMKELHQQV	0.685827	Immunogenicity-Low		HLA-B4403	PEVDVLRKY	0.623738	Immunogenicity-Low		HLA-B3501	KPNPEAVEL	0.674116	Immunogenicity-Low
	HLA-B1501	TTFGKGVFF	0.607199	Immunogenicity-Low		HLA-A0301	RAAPVTWTK	0.357781	Non-immunogenicity		HLA-A2402	TYT-YEILL	0.52518	Immunogenicity-Low		HLA-A2902	SYSPVSSTL	0.387289	Non-immunogenicity		HLA-B5101	YTKKV-PQV	0.749815	Immunogenicity-Low		HLA-A3201	KQSKHKKSI	0.547439	Immunogenicity-Low							HLA-B1501	TTFGKGVFF	0.607199	Immunogenicity-Low		HLA-B4403	'-EVDVLRKY	0.661644	Immunogenicity-Low		HLA-B3501	EPNPEAVEF	0.697006	Immunogenicity-Low
	HLA-B1501	TTAFGKGVF	0.63039	Immunogenicity-Low		HLA-A0301	AAPEVTWTK	0.385748	Non-immunogenicity		HLA-A2402	'-YTYEILLW	0.437281	Non-immunogenicity		HLA-A2902	SS-PVMTSY	0.306315	Non-immunogenicity		HLA-B5101	HPYSAVLLL	0.696065	Immunogenicity-Low		HLA-A3201	IIDPKMSKF	0.4696	Non-immunogenicity							HLA-B1501	TTAFGKGVF	0.63039	Immunogenicity-Low		HLA-B4403	LEALSGKQF	0.65745	Immunogenicity-Low		HLA-B3501	NPEAVELRM	0.494278	Non-immunogenicity
	HLA-B1501	TAFGKGVFF	0.60928	Immunogenicity-Low		HLA-A0301	VVPKKPEEK	0.507363	Immunogenicity-Low		HLA-A2402	SYLDSGIHY	0.470625	Non-immunogenicity		HLA-A2902	KSPGLNWLY	0.380108	Non-immunogenicity		HLA-B5101	HPDYSAVLL	0.731073	Immunogenicity-Low		HLA-A3201	KILDIVREL	0.478955	Non-immunogenicity							HLA-B1501	TAFGKGVFF	0.60928	Immunogenicity-Low		HLA-B4403	LEALSGKQF	0.65745	Immunogenicity-Low		HLA-B3501	EPNPEAVEL	0.692669	Immunogenicity-Low
	HLA-B1501	LQDSNKKSY	0.636102	Immunogenicity-Low		HLA-A0301	KV-PVVPKK	0.319744	Non-immunogenicity		HLA-A2402	HWQQQSYLY	0.519704	Immunogenicity-Low		HLA-A2902	SPLNREWLY	0.365792	Non-immunogenicity		HLA-B5101	HP-DYSAVL	0.71228	Immunogenicity-Low		HLA-A3201	ILQDIVREL	0.552038	Immunogenicity-Low							HLA-B1501	LQDSNKKSY	0.636102	Immunogenicity-Low		HLA-B4403	VEL-TGQTL	0.536604	Immunogenicity-Low		HLA-B3501	NP-EAVELF	0.617554	Immunogenicity-Low
	HLA-B1501	YQAQGDMTF	0.63878	Immunogenicity-Low		HLA-A0301	RVIDNVGTK	0.311891	Non-immunogenicity		HLA-A2402	MYTYETLLW	0.454511	Non-immunogenicity		HLA-A2902	GLN-REWLY	0.275341	Non-immunogenicity		HLA-B5101	SAV-LLLRL	0.653674	Immunogenicity-Low		HLA-A3201	RSSADHIVI	0.560881	Immunogenicity-Low							HLA-B1501	YQAQGDMTF	0.63878	Immunogenicity-Low		HLA-B4403	VEHNSTVSL	0.619763	Immunogenicity-Low		HLA-B3501	HAEDKVRKM	0.708251	Immunogenicity-Low
	HLA-B1501	ALEQGDMTF	0.62674	Immunogenicity-Low		HLA-A0301	IIGFLIERK	0.366874	Non-immunogenicity		HLA-A2402	RYTYETLLW	0.448019	Non-immunogenicity		HLA-A2902	TSTPLTSTF	0.408189	Non-immunogenicity		HLA-B5401	HPYAPELLF	0.805412	Immunogenicity-High		HLA-A3201	KSHRTVITM	0.406392	Non-immunogenicity							HLA-B1501	ALEQGDMTF	0.62674	Immunogenicity-Low		HLA-B4403	IELSAGYVF	0.575653	Immunogenicity-Low		HLA-B3501	FNFLPPPGY	0.747409	Immunogenicity-Low
	HLA-B1501	KEIPTDTSF	0.682964	Immunogenicity-Low		HLA-A0301	GMNDAGLCK	0.40283	Non-immunogenicity		HLA-A2402	TYTYETLLW	0.452529	Non-immunogenicity		HLA-A2902	AASHVLILF	0.372275	Non-immunogenicity		HLA-B5401	HPYFHAPEL	0.661521	Immunogenicity-Low		HLA-A3201	SSFGSGYGV	0.475823	Non-immunogenicity							HLA-B1501	KEIPTDTSF	0.682964	Immunogenicity-Low		HLA-B4403	IEL-SAFGY	0.507542	Immunogenicity-Low		HLA-B3501	DADSDFKVM	0.631741	Immunogenicity-Low
	HLA-B1501	NLRDIENKM	0.747807	Immunogenicity-Low		HLA-A0301	LQWKKPTYH	0.474316	Non-immunogenicity		HLA-A2402	TYT-YETLL	0.514478	Immunogenicity-Low		HLA-A2902	VLILFTLNF	0.335082	Non-immunogenicity		HLA-B5401	HPYFHAPEL	0.661521	Immunogenicity-Low		HLA-A3201	KLTEGVLEW	0.546095	Immunogenicity-Low							HLA-B1501	NLRDIENKM	0.747807	Immunogenicity-Low		HLA-B5101	LPC-REFQV	0.668061	Immunogenicity-Low		HLA-B3501	DADSDFKVL	0.64978	Immunogenicity-Low
	HLA-B1501	NIYDALKVF	0.59269	Immunogenicity-Low		HLA-A0301	VTITWSGQK	0.366141	Non-immunogenicity		HLA-A2402	SYLDSGIHC	0.484362	Non-immunogenicity		HLA-A2902	LTNGITELY	0.308826	Non-immunogenicity		HLA-B5401	HAPELLFFA	0.751916	Immunogenicity-Low		HLA-A3201	KLTEGMQVL	0.514238	Immunogenicity-Low							HLA-B1501	NIYDALKVF	0.59269	Immunogenicity-Low		HLA-B5101	ISHIFVPAM	0.722928	Immunogenicity-Low		HLA-B3501	YAILLHHSY	0.597306	Immunogenicity-Low
	HLA-B1501	ALKWVFTIF	0.571092	Immunogenicity-Low		HLA-A0301	TIWSKDGQK	0.506277	Immunogenicity-Low		HLA-A2402	MYTFEKLLW	0.446491	Non-immunogenicity		HLA-A2902	SRGPSPDQY	0.403506	Non-immunogenicity		HLA-B5401	HPYFHAPE-	0.657738	Immunogenicity-Low		HLA-A3201	VVSHLGSKY	0.579495	Immunogenicity-Low							HLA-B1501	ALKWVFTIF	0.571092	Immunogenicity-Low		HLA-B5101	VPAMGNITY	0.716978	Immunogenicity-Low		HLA-B3501	GAILLHHSY	0.603031	Immunogenicity-Low
	HLA-B1501	AVDKPVATY	0.666696	Immunogenicity-Low		HLA-A0301	ITWSKDGQK	0.461702	Non-immunogenicity		HLA-A2402	RYTFEKLLW	0.423729	Non-immunogenicity		HLA-A2902	SVETVTSAY	0.300851	Non-immunogenicity		HLA-B5401	AP-ELLFFA	0.766198	Immunogenicity-Low		HLA-A3201	RQA-QFMMW	0.567648	Immunogenicity-Low							HLA-B1501	AVDKPVATY	0.666696	Immunogenicity-Low		HLA-B5101	YSFSIPVRV	0.732293	Immunogenicity-Low		HLA-B3501	HAILLHHSY	0.591333	Immunogenicity-Low
	HLA-B1501	HVDKPVATY	0.645994	Immunogenicity-Low		HLA-A0301	KV-TITWSK	0.366213	Non-immunogenicity		HLA-A2402	VNIMRTYTF	0.388483	Non-immunogenicity		HLA-A2902	VLETVTSAY	0.281617	Non-immunogenicity		HLA-B5401	QPFEEHVKL	0.702439	Immunogenicity-Low		HLA-A3201	SLSDMTSSI	0.581295	Immunogenicity-Low							HLA-B1501	HVDKPVATY	0.645994	Immunogenicity-Low		HLA-B5101	FSIP-VRVL	0.769335	Immunogenicity-Low		HLA-B3501	'-AILLHHSY	0.587376	Immunogenicity-Low
	HLA-B3501	IPSDTSLEM	0.656426	Immunogenicity-Low		HLA-A0301	ITWDGLLLK	0.37684	Non-immunogenicity		HLA-A2402	TYTFEKLLW	0.442009	Non-immunogenicity		HLA-A2902	ELETVTSAY	0.315426	Non-immunogenicity		HLA-B5401	CPFEEHVKV	0.68181	Immunogenicity-Low		HLA-A3201	MTSSIIESV	0.45679	Non-immunogenicity							HLA-B3501	IPSDTSLEM	0.656426	Immunogenicity-Low		HLA-B5101	QAD-LRNEI	0.80977	Immunogenicity-High		HLA-B3501	NGWIYGETY	0.57241	Immunogenicity-Low
	HLA-B3501	IPSDTSLEK	0.637049	Immunogenicity-Low		HLA-A0301	TTKDGLLLK	0.390261	Non-immunogenicity		HLA-A2402	TYT-FEKLL	0.555439	Immunogenicity-Low		HLA-A2902	LFTSVGALY	0.415146	Non-immunogenicity		HLA-B5401	CPFEEHVKL	0.684454	Immunogenicity-Low		HLA-A3201	KTAKPSQSF	0.655514	Immunogenicity-Low							HLA-B3501	IPSDTSLEK	0.637049	Immunogenicity-Low		HLA-B5101	TGISSLALI	0.682091	Immunogenicity-Low		HLA-B3501	ESLKTVLAW	0.585588	Immunogenicity-Low
	HLA-B3501	LVLHSQLSF	0.597039	Immunogenicity-Low		HLA-A0301	WTKDGLLLK	0.44239	Non-immunogenicity		HLA-A2902	SYLDSGIHF	0.354545	Non-immunogenicity		HLA-A2902	FSTSVGALY	0.424389	Non-immunogenicity		HLA-B5401	HPYFAAELL	0.69015	Immunogenicity-Low		HLA-A6802	HVTRICTTA	0.628339	Immunogenicity-Low							HLA-B3501	LVLHSQLSF	0.597039	Immunogenicity-Low		HLA-B5101	DGS-HNSTV	0.714473	Immunogenicity-Low		HLA-B3501	FPNSNTDIM	0.606339	Immunogenicity-Low
	HLA-B3501	FATVIKILL	0.627306	Immunogenicity-Low		HLA-A0301	GLLLKQTTR	0.402189	Non-immunogenicity		HLA-A2902	TYTYEILLW	0.357072	Non-immunogenicity		HLA-A2902	KSTSVGALY	0.435732	Non-immunogenicity		HLA-B5401	HPYFYAAEL	0.693049	Immunogenicity-Low		HLA-A6802	EITISEEEV	0.791262	Immunogenicity-Low							HLA-B3501	FATVIKILL	0.627306	Immunogenicity-Low		HLA-B5101	SPFTIELSF	0.681332	Immunogenicity-Low		HLA-B3501	SPNSNTIMF	0.606794	Immunogenicity-Low
	HLA-B3501	DPCNFHGLM	0.542805	Immunogenicity-Low		HLA-A0301	SLSRQVVAK	0.444635	Non-immunogenicity		HLA-A2902	SYLDSGIHY	0.366146	Non-immunogenicity		HLA-A2902	STS-VGALY	0.387231	Non-immunogenicity		HLA-B5401	YAAELLFFA	0.725419	Immunogenicity-Low		HLA-A6802	DIVRELDLV	0.677192	Immunogenicity-Low							HLA-B3501	DPCNFHGLM	0.542805	Immunogenicity-Low		HLA-B5101	EVSPFTIEL	0.667613	Immunogenicity-Low		HLA-B3501	SPNSNTDIM	0.609838	Immunogenicity-Low
	HLA-B3501	SIKAPQWTM	0.590207	Immunogenicity-Low		HLA-A1101	STGYIVEYK	0.457308	Non-immunogenicity		HLA-A2902	SYLDSGIHY	0.366146	Non-immunogenicity		HLA-A2902	ISTSSIPSY	0.334733	Non-immunogenicity		HLA-B5401	CPFEDQVKV	0.677676	Immunogenicity-Low		HLA-A6802	NTMARAQIL	0.739649	Immunogenicity-Low							HLA-B3501	SIKAPQWTM	0.590207	Immunogenicity-Low		HLA-B5101	SPFTIELSA	0.665953	Immunogenicity-Low		HLA-B3501	SVKRIERVY	0.750209	Immunogenicity-Low
	HLA-B3501	APQWTMKEL	0.603522	Immunogenicity-Low		HLA-A1101	KTGYIVEYK	0.469245	Non-immunogenicity		HLA-A2902	YL-DSGIHY	0.367602	Non-immunogenicity		HLA-A2902	SYTAATVPF	0.363456	Non-immunogenicity		HLA-B5401	CPFEDQVKL	0.676355	Immunogenicity-Low		HLA-A6802	NTAPVTTTS	0.724938	Immunogenicity-Low							HLA-B3501	APQWTMKEL	0.603522	Immunogenicity-Low		HLA-B5401	LPREFQVPT	0.682218	Immunogenicity-Low		HLA-B3501	NPAEELCRM	0.529105	Immunogenicity-Low
	HLA-B3501	LPSYLNH-L	0.6175	Immunogenicity-Low		HLA-A1101	ETGYIVEYK	0.492882	Non-immunogenicity		HLA-A2902	HWQQQSYLY	0.384977	Non-immunogenicity		HLA-A2902	YTAATVPFM	0.315632	Non-immunogenicity		HLA-B5401	HPAKRMPCA	0.700508	Immunogenicity-Low		HLA-A6802	DTAPPNGRA	0.632567	Immunogenicity-Low							HLA-B3501	LPSYLNH-L	0.6175	Immunogenicity-Low		HLA-B5401	LPCREFQVP	0.607799	Immunogenicity-Low		HLA-B4001	KEKKAVGFF	0.584977	Immunogenicity-Low
	HLA-B3501	TAFGKGVFF	0.60928	Immunogenicity-Low		HLA-A1101	IQNDPPTIK	0.533626	Immunogenicity-Low		HLA-A2902	WQQ-QSYLY	0.37903	Non-immunogenicity		HLA-A2902	STSSIP-SY	0.44171	Non-immunogenicity		HLA-B5401	HPPAKRMPC	0.722263	Immunogenicity-Low		HLA-A6802	RTAPPNGRA	0.589828	Immunogenicity-Low							HLA-B3501	TAFGKGVFF	0.60928	Immunogenicity-Low		HLA-B5401	MARGQRSRA	0.751691	Immunogenicity-Low		HLA-B4001	KEK-KAVGF	0.636229	Immunogenicity-Low
	HLA-B3501	TAFGKG-VF	0.587991	Immunogenicity-Low		HLA-A1101	FVKKPPIKK	0.636447	Immunogenicity-Low		HLA-A2902	WQQQSYLDY	0.420593	Non-immunogenicity		HLA-A2902	SLTLPFSSF	0.386246	Non-immunogenicity		HLA-B5401	PPAKRMPCA	0.661656	Immunogenicity-Low		HLA-A6802	HTISGNLGI	0.605074	Immunogenicity-Low							HLA-B3501	TAFGKG-VF	0.587991	Immunogenicity-Low		HLA-B5401	SPGDKRLAS	0.807523	Immunogenicity-High		HLA-B4001	REGLLQMKL	0.57396	Immunogenicity-Low
	HLA-B3501	LQDSNKKSY	0.636102	Immunogenicity-Low		HLA-A1101	FVKPPQFIK	0.592905	Immunogenicity-Low		HLA-A2902	TYTYETLLW	0.354043	Non-immunogenicity		HLA-A3101	QTSPGAPSR	0.575599	Immunogenicity-Low		HLA-B5401	HPYSAVLLL	0.731678	Immunogenicity-Low		HLA-A6802	TISGNGLGI	0.70849	Immunogenicity-Low							HLA-B3501	LQDSNKKSY	0.636102	Immunogenicity-Low		HLA-B5401	FPAMGNITY	0.753849	Immunogenicity-Low		HLA-B4001	TEGLLQMKL	0.596473	Immunogenicity-Low
	HLA-B3501	QALEGDMTF	0.578562	Immunogenicity-Low		HLA-A1101	KALPPFFAR	0.575629	Immunogenicity-Low		HLA-A2902	QSYLDSGIY	0.373965	Non-immunogenicity		HLA-A3101	TGSPGAPSR	0.549071	Immunogenicity-Low		HLA-B5401	HPDYSAVLL	0.737161	Immunogenicity-Low		HLA-A6802	LVKQPTLHV	0.772107	Immunogenicity-Low							HLA-B3501	QALEGDMTF	0.578562	Immunogenicity-Low		HLA-B5401	TISHIFVPA	0.612442	Immunogenicity-Low		HLA-B4001	IEDLTKPGA	0.602167	Immunogenicity-Low
	HLA-B3501	ALEQGDMTF	0.62674	Immunogenicity-Low		HLA-A1101	SVLVIKACK	0.508319	Immunogenicity-Low		HLA-A2902	SYLDSGI-Y	0.336508	Non-immunogenicity		HLA-A3101	RSIPKTTTR	0.613065	Immunogenicity-Low		HLA-B5401	SAVLLLRLA	0.711416	Immunogenicity-Low		HLA-A6802	SSFGSGYGV	0.686568	Immunogenicity-Low							HLA-B3501	ALEQGDMTF	0.62674	Immunogenicity-Low		HLA-B5401	VPAMGNITY	0.759452	Immunogenicity-Low		HLA-B4001	NEHAPLKLL	0.740919	Immunogenicity-Low
	HLA-B3501	IPTDTSFEM	0.677127	Immunogenicity-Low		HLA-A1101	AVLVIKACK	0.529614	Immunogenicity-Low		HLA-A2902	SGATTTAPY	0.251925	Non-immunogenicity		HLA-A3101	SIKSSTTTR	0.424414	Non-immunogenicity		HLA-B5701	KSKATKEQL	0.50686	Immunogenicity-Low		HLA-A6802	TTAQQPGPA	0.657655	Immunogenicity-Low							HLA-B3501	IPTDTSFEM	0.677127	Immunogenicity-Low		HLA-B5401	YSFSIPVRV	0.710365	Immunogenicity-Low		HLA-B4001	NEHAKPLKL	0.749552	Immunogenicity-Low
	HLA-B3501	KEIPTDTSF	0.682964	Immunogenicity-Low		HLA-A1101	GTFDVVWYK	0.422891	Non-immunogenicity		HLA-A2902	QNCLWTLRY	0.263785	Non-immunogenicity		HLA-A3101	QVWPEISTR	0.561442	Immunogenicity-Low		HLA-B5701	ISSKL-KEF	0.569759	Immunogenicity-Low		HLA-A6802	VSTDNTFVV	0.731737	Immunogenicity-Low							HLA-B3501	KEIPTDTSF	0.682964	Immunogenicity-Low		HLA-B5401	FSIPVRVLA	0.786891	Immunogenicity-Low		HLA-B4001	KENPEAVEL	0.684603	Immunogenicity-Low
	HLA-B3501	IPTDTSFEK	0.66894	Immunogenicity-Low		HLA-A1101	RVKSIGLLR	0.408027	Non-immunogenicity		HLA-A2902	SHWQQQSYY	0.439278	Non-immunogenicity		HLA-A3101	STWPEISTR	0.517958	Immunogenicity-Low		HLA-B5701	LSKTYETTL	0.533716	Immunogenicity-Low		HLA-A6802	DNTFVVSHL	0.764533	Immunogenicity-Low							HLA-B3501	IPTDTSFEK	0.66894	Immunogenicity-Low		HLA-B5401	IPKLDFSQA	0.752812	Immunogenicity-Low		HLA-B4001	KEPNPEAVF	0.603327	Immunogenicity-Low
	HLA-B3501	MGMSSTVVL	0.560876	Immunogenicity-Low		HLA-A1101	SSAHLRVSR	0.510161	Immunogenicity-Low		HLA-A2902	HWQ-QQSYY	0.451144	Non-immunogenicity		HLA-A3101	TVWPEISTR	0.560336	Immunogenicity-Low		HLA-B5701	KS-EVAHRF	0.432231	Non-immunogenicity		HLA-A6802	NTF-VVSHL	0.740154	Immunogenicity-Low							HLA-B3501	MGMSSTVVL	0.560876	Immunogenicity-Low		HLA-B5401	IPK-LDFSC	0.710273	Immunogenicity-Low		HLA-B4001	KENPEAVEL	0.684603	Immunogenicity-Low
	HLA-B3501	IYDALKWVF	0.606278	Immunogenicity-Low		HLA-A1101	KSRVIGLLR	0.423473	Non-immunogenicity		HLA-A3101	TTAPFLSGK	0.475181	Non-immunogenicity		HLA-A3101	VTRTSYNNR	0.416522	Non-immunogenicity		HLA-B5701	YSAVLLLRL	0.522442	Immunogenicity-Low		HLA-A6802	DLSDSTMDV	0.719509	Immunogenicity-Low							HLA-B3501	IYDALKWVF	0.606278	Immunogenicity-Low		HLA-B5401	KPIGISSLA	0.816882	Immunogenicity-High		HLA-B4001	KE-PNPEAV	0.689342	Immunogenicity-Low
	HLA-B3501	FPPSINQTR	0.504344	Immunogenicity-Low		HLA-A1101	GSLRLFVTK	0.444498	Non-immunogenicity		HLA-A3101	ATAPSLSGK	0.540181	Immunogenicity-Low		HLA-A3101	TSRTSYNNR	0.401623	Non-immunogenicity							HLA-A6802	STSSIIESV	0.706598	Immunogenicity-Low							HLA-B3501	FPPSINQTR	0.504344	Immunogenicity-Low		HLA-B5401	KPIRTGISS	0.709989	Immunogenicity-Low		HLA-B4001	REEQNVVVQ	0.696252	Immunogenicity-Low
	HLA-B3501	LPF-FPPSI	0.654344	Immunogenicity-Low		HLA-A1101	SLRLFVTIK	0.558033	Immunogenicity-Low		HLA-A3101	TYLLWTTSR	0.439365	Non-immunogenicity		HLA-A3101	TSVVPLYSR	0.570975	Immunogenicity-Low							HLA-A6802	DTSSIIESV	0.755048	Immunogenicity-Low							HLA-B3501	LPF-FPPSI	0.654344	Immunogenicity-Low		HLA-B5401	FPVDVLRKY	0.700598	Immunogenicity-Low		HLA-B4001	RE-EQNVVV	0.708879	Immunogenicity-Low
	HLA-B3501	EADKPVATY	0.638646	Immunogenicity-Low		HLA-A1101	RLFVTIKGR	0.339841	Non-immunogenicity		HLA-A3101	EILLWTTSR	0.411309	Non-immunogenicity		HLA-A3101	SVVPLYSGR	0.461474	Non-immunogenicity							HLA-A6802	MTSSIIESV	0.713205	Immunogenicity-Low							HLA-B3501	EADKPVATY	0.638646	Immunogenicity-Low		HLA-B5401	EPFTIELSA	0.730135	Immunogenicity-Low		HLA-B4001	AEDKVKMKL	0.68415	Immunogenicity-Low
	HLA-B3501	AVDKPVATY	0.666696	Immunogenicity-Low		HLA-A1101	SITVETHTK	0.420652	Non-immunogenicity		HLA-A3101	ATAPPLSGK	0.586501	Immunogenicity-Low		HLA-A3101	NLCSITHER	0.380914	Non-immunogenicity							HLA-A6802	SLSDMTSSI	0.751696	Immunogenicity-Low							HLA-B3501	AVDKPVATY	0.666696	Immunogenicity-Low		HLA-B5401	VPFTIELSA	0.666018	Immunogenicity-Low		HLA-B4001	AED-KVRKM	0.723341	Immunogenicity-Low
	HLA-B3501	HVDKPVATY	0.645994	Immunogenicity-Low		HLA-A1101	RITVETHTK	0.430989	Non-immunogenicity		HLA-A3101	TTAPPLSGK	0.570316	Immunogenicity-Low		HLA-A3101	SLFSLLARR	0.460682	Non-immunogenicity							HLA-A6802	MTSSIIESV	0.713205	Immunogenicity-Low							HLA-B3501	HVDKPVATY	0.645994	Immunogenicity-Low		HLA-B5401	SPFTIELSA	0.668138	Immunogenicity-Low		HLA-B4001	GEFNPPPGY	0.727908	Immunogenicity-Low
	HLA-B4001	EEIPSDTSL	0.702157	Immunogenicity-Low		HLA-A1101	AVPLPTVSK	0.600949	Immunogenicity-Low		HLA-A3101	TYLLWTTSR	0.439365	Non-immunogenicity		HLA-A3101	SLCNFSLLR	0.46126	Non-immunogenicity							HLA-A6802	TSSIIESVV	0.688396	Immunogenicity-Low							HLA-B4001	EEIPSDTSL	0.702157	Immunogenicity-Low		HLA-B5401	EVSPFTIEL	0.675519	Immunogenicity-Low		HLA-B4001	GEFNFLPPP	0.579891	Immunogenicity-Low
	HLA-B4001	KEIPSDTSL	0.692978	Immunogenicity-Low		HLA-A1101	VLPTVSWHK	0.468677	Non-immunogenicity		HLA-A3101	YTLLWTTSR	0.420644	Non-immunogenicity		HLA-A3101	CNFSLLARR	0.507228	Immunogenicity-Low							HLA-B0702	FPDPSKIQV	0.48737	Non-immunogenicity							HLA-B4001	KEIPSDTSL	0.692978	Immunogenicity-Low		HLA-B5401	SPFTIELSA	0.668138	Immunogenicity-Low		HLA-B4001	KELTASDLL	0.679109	Immunogenicity-Low
	HLA-B4001	LEIPSDTSL	0.671381	Immunogenicity-Low		HLA-A1101	SSANLRVPR	0.490749	Non-immunogenicity		HLA-A3101	ETLLWTTSR	0.481876	Non-immunogenicity		HLA-A3101	SLLARRVDR	0.521478	Immunogenicity-Low							HLA-B0702	FPDPSK-DI	0.467092	Non-immunogenicity							HLA-B4001	LEIPSDTSL	0.671381	Immunogenicity-Low		HLA-B5401	SPF-TIELS	0.69425	Immunogenicity-Low		HLA-B4001	KELTAESDL	0.637223	Immunogenicity-Low
	HLA-B4001	KEIPSDTSL	0.692978	Immunogenicity-Low		HLA-A1101	KSSANLRVK	0.559515	Immunogenicity-Low		HLA-A3101	KASGHAIMR	0.574571	Immunogenicity-Low		HLA-A3101	VTALPTSVR	0.537114	Immunogenicity-Low							HLA-B0702	IIDPKMSKF	0.469148	Non-immunogenicity							HLA-B4001	KEIPSDTSL	0.692978	Immunogenicity-Low		HLA-B5401	'-PFTIELSA	0.671288	Immunogenicity-Low		HLA-B4001	AESDLLSDI	0.68425	Immunogenicity-Low
	HLA-B4001	KEIPSDTSL	0.692978	Immunogenicity-Low		HLA-A1101	GSYQKVIAK	0.5531	Immunogenicity-Low		HLA-A3101	KASGHAIMR	0.574571	Immunogenicity-Low		HLA-A3101	LQLLKPLFR	0.419216	Non-immunogenicity							HLA-B0702	GPKPKPVPT	0.407704	Non-immunogenicity							HLA-B4001	KEIPSDTSL	0.692978	Immunogenicity-Low		HLA-B5701	ATFKHLREY	0.497452	Non-immunogenicity		HLA-B4001	ADSDFKVLM	0.69662	Immunogenicity-Low
	HLA-B4001	'-EIPSDTSL	0.708996	Immunogenicity-Low		HLA-A1101	SYQKLVIAK	0.540785	Immunogenicity-Low		HLA-A3101	ATIPSLSGK	0.59174	Immunogenicity-Low		HLA-A3101	KSADISAIR	0.466884	Non-immunogenicity							HLA-B0702	KPKPVPTES	0.54613	Immunogenicity-Low							HLA-B4001	'-EIPSDTSL	0.708996	Immunogenicity-Low		HLA-B5701	ISHIFVPAM	0.518447	Immunogenicity-Low		HLA-B4001	KEMVTSLKL	0.655706	Immunogenicity-Low
	HLA-B4001	MQDLFNDLL	0.70329	Immunogenicity-Low		HLA-A1101	PINPPPPIK	0.523755	Immunogenicity-Low		HLA-A3101	ITAPSLSGK	0.537329	Immunogenicity-Low		HLA-A3101	GVVTPLVSR	0.58545	Immunogenicity-Low							HLA-B0702	SPKPVPSSS	0.558913	Immunogenicity-Low							HLA-B4001	MQDLFNDLL	0.70329	Immunogenicity-Low		HLA-B5701	YSFSIPRVL	0.533963	Immunogenicity-Low		HLA-B4001	KEMVTSLFF	0.655849	Immunogenicity-Low
	HLA-B4001	SEITSARTL	0.708115	Immunogenicity-Low		HLA-A1101	SMWLKNGVK	0.364567	Non-immunogenicity		HLA-A3101	QQQSYLDSR	0.415556	Non-immunogenicity		HLA-A3101	VVTPLVSSR	0.521411	Immunogenicity-Low							HLA-B0702	SPKASPKPV	0.508015	Immunogenicity-Low							HLA-B4001	SEITSARTL	0.708115	Immunogenicity-Low		HLA-B5701	YSFSIPVRV	0.495039	Non-immunogenicity		HLA-B4001	KEM-VTSLF	0.67802	Immunogenicity-Low
	HLA-B4001	SEWSARTLF	0.760665	Immunogenicity-Low		HLA-A1101	GVKIEMSEK	0.419756	Non-immunogenicity		HLA-A3101	TTAPYLSGK	0.469386	Non-immunogenicity		HLA-A3101	VTPLVNSSR	0.464883	Non-immunogenicity							HLA-B0702	GPKSPKPVP	0.347082	Non-immunogenicity							HLA-B4001	SEWSARTLF	0.760665	Immunogenicity-Low		HLA-B5701	TTIPKLYQL	0.555734	Immunogenicity-Low		HLA-B4001	GEYSDSSKV	0.731383	Immunogenicity-Low
	HLA-B4001	SEITSARTL	0.708115	Immunogenicity-Low		HLA-A1101	KIEMSEKFK	0.412897	Non-immunogenicity		HLA-A3101	RLVQLCTLR	0.368418	Non-immunogenicity		HLA-A3101	GVVTPLVSR	0.58545	Immunogenicity-Low							HLA-B0702	APKPVPTES	0.531666	Immunogenicity-Low							HLA-B4001	SEITSARTL	0.708115	Immunogenicity-Low		HLA-B5701	KSFDY-HQF	0.444255	Non-immunogenicity		HLA-B4001	SELLGKAAL	0.605033	Immunogenicity-Low
	HLA-B4001	KEDFATVIL	0.688419	Immunogenicity-Low		HLA-A1101	GTPPFKVYK	0.5004	Immunogenicity-Low		HLA-A3101	VQNCLCTLR	0.452874	Non-immunogenicity		HLA-A3101	VVTPVPSSR	0.491577	Non-immunogenicity							HLA-B0702	SPKPPTESS	0.426877	Non-immunogenicity							HLA-B4001	KEDFATVIL	0.688419	Immunogenicity-Low		HLA-B5701	SSLALIKGM	0.443647	Non-immunogenicity		HLA-B4001	SELLGIDKA	0.616974	Immunogenicity-Low
	HLA-B4001	KEFATVIKI	0.659407	Immunogenicity-Low		HLA-A1101	ELSGTPPFK	0.635568	Immunogenicity-Low		HLA-A3101	IMRTYTFEK	0.426621	Non-immunogenicity		HLA-A3101	VTPLVPSSR	0.404648	Non-immunogenicity							HLA-B0702	GPKASPKPV	0.432758	Non-immunogenicity							HLA-B4001	KEFATVIKI	0.659407	Immunogenicity-Low		HLA-B5701	QTLADLTLL	0.498882	Non-immunogenicity		HLA-B4001	KESLKTVLA	0.693885	Immunogenicity-Low
	HLA-B4001	KED-FATVI	0.673127	Immunogenicity-Low		HLA-A1101	KVVWYKDKR	0.337103	Non-immunogenicity		HLA-A3101	RYLSDAATK	0.518387	Immunogenicity-Low		HLA-A3101	VFPMAITSR	0.543608	Immunogenicity-Low							HLA-B0702	SPKPVPTES	0.511307	Immunogenicity-Low							HLA-B4001	KED-FATVI	0.673127	Immunogenicity-Low							HLA-B4001	KES-LKTVL	0.678907	Immunogenicity-Low
	HLA-B4001	HQHKHTRAL	0.678722	Immunogenicity-Low		HLA-A1101	RLKPVVVVK	0.596549	Immunogenicity-Low		HLA-A3201	SYLDSGIHF	0.532832	Immunogenicity-Low		HLA-A3101	GSRKFNTTR	0.414609	Non-immunogenicity							HLA-B0702	KPVPTESSS	0.572273	Immunogenicity-Low							HLA-B4001	HQHKHTRAL	0.678722	Immunogenicity-Low							HLA-B4001	AEILQTISA	0.691606	Immunogenicity-Low
	HLA-B4001	WEHLYYNSL	0.654095	Immunogenicity-Low		HLA-A1101	ELKPVVVVK	0.599773	Immunogenicity-Low		HLA-A3201	RTYTEILLW	0.531451	Immunogenicity-Low		HLA-A3101	STMTPATER	0.531291	Immunogenicity-Low							HLA-B0702	SPKPVPTE-	0.517754	Immunogenicity-Low							HLA-B4001	WEHLYYNSL	0.654095	Immunogenicity-Low							HLA-B4001	AEI-VLQTI	0.665718	Immunogenicity-Low
	HLA-B4001	WENTAVLTI	0.653499	Immunogenicity-Low		HLA-A1101	GTASFQTLK	0.483573	Non-immunogenicity		HLA-A3201	RTYTEILLW	0.531451	Immunogenicity-Low		HLA-A3101	TMVSTPATR	0.445271	Non-immunogenicity							HLA-B0702	RPPDGRSSA	0.620296	Immunogenicity-Low							HLA-B4001	WENTAVLTI	0.653499	Immunogenicity-Low							HLA-B4001	IEIMGSVKI	0.659515	Immunogenicity-Low
	HLA-B4001	FENTAVLTI	0.661642	Immunogenicity-Low		HLA-A1101	GTASFQTLK	0.483573	Non-immunogenicity		HLA-A3201	IMRTYTYEI	0.543954	Immunogenicity-Low		HLA-A3101	TVSTPATER	0.566283	Immunogenicity-Low							HLA-B0702	TPPDGRSSA	0.520292	Immunogenicity-Low							HLA-B4001	FENTAVLTI	0.661642	Immunogenicity-Low							HLA-B4402	EEVPESAYW	0.696848	Immunogenicity-Low
	HLA-B4001	LENTAVLTI	0.638081	Immunogenicity-Low		HLA-A1101	TASFQATLK	0.456605	Non-immunogenicity		HLA-A3201	RTYTYEILL	0.588177	Immunogenicity-Low		HLA-A3101	MVSTPATER	0.577836	Immunogenicity-Low							HLA-B0702	APPDGRSSA	0.537158	Immunogenicity-Low							HLA-B4001	LENTAVLTI	0.638081	Immunogenicity-Low							HLA-B4402	EEVPESAYW	0.696848	Immunogenicity-Low
	HLA-B4001	LEQ-GDMTF	0.616107	Immunogenicity-Low		HLA-A1101	ASF-QATLK	0.486625	Non-immunogenicity		HLA-A3201	TYTYEILLW	0.520756	Immunogenicity-Low		HLA-A3101	MVSTPATER	0.577836	Immunogenicity-Low							HLA-B0702	SPQPKTAPV	0.385535	Non-immunogenicity							HLA-B4001	LEQ-GDMTF	0.616107	Immunogenicity-Low							HLA-B4402	PEVPESAYW	0.67423	Immunogenicity-Low
	HLA-B4001	GDLDLTHVL	0.571821	Immunogenicity-Low		HLA-A1101	RMEEVQLTK	0.441156	Non-immunogenicity		HLA-A3201	YTYE-ILLW	0.477415	Non-immunogenicity		HLA-A3101	VSTPATERR	0.451297	Non-immunogenicity							HLA-B0702	SPQPKLNTA	0.475866	Non-immunogenicity							HLA-B4001	GDLDLTHVL	0.571821	Immunogenicity-Low							HLA-B4402	PESAYWKKI	0.607996	Immunogenicity-Low
	HLA-B4001	KEIPTDTSF	0.605688	Immunogenicity-Low		HLA-A1101	VTKVPEVSK	0.649164	Immunogenicity-Low		HLA-A3201	SYLDSGIHY	0.554256	Immunogenicity-Low		HLA-A3101	TSVGALYSR	0.485049	Non-immunogenicity							HLA-B0702	SPQPKLTAP	0.440469	Non-immunogenicity							HLA-B4001	KEIPTDTSF	0.605688	Immunogenicity-Low							HLA-B4402	AYWKKIIAY	0.648629	Immunogenicity-Low
	HLA-B4001	SEKMVCSVL	0.650995	Immunogenicity-Low		HLA-A1101	QTKVPEVSK	0.669466	Immunogenicity-Low		HLA-A3201	GMQALGHHL	0.458767	Non-immunogenicity		HLA-A3101	TSVGPLYSR	0.614021	Immunogenicity-Low							HLA-B0702	SPQPKLNTA	0.475866	Non-immunogenicity							HLA-B4001	SEKMVCSVL	0.650995	Immunogenicity-Low							HLA-B4402	'-EVPESAYW	0.677565	Immunogenicity-Low
	HLA-B4001	KEIPTDTSF	0.605688	Immunogenicity-Low		HLA-A1101	LTKVPEVSK	0.647231	Immunogenicity-Low		HLA-A3201	RTYTETLLW	0.534099	Immunogenicity-Low		HLA-A3101	SVGPLYSCR	0.442643	Non-immunogenicity							HLA-B0702	QPKLNTAPV	0.467459	Non-immunogenicity							HLA-B4001	KEIPTDTSF	0.605688	Immunogenicity-Low							HLA-B4402	KEKKAVGFF	0.607003	Immunogenicity-Low
	HLA-B4001	FEKMVCSVL	0.65973	Immunogenicity-Low		HLA-A1101	KSAGVEMKK	0.537448	Immunogenicity-Low		HLA-A3201	RTYTETLLW	0.534099	Immunogenicity-Low		HLA-A3101	SCCRLTSLR	0.308939	Non-immunogenicity							HLA-B0702	'-PSSPQPKL	0.484043	Non-immunogenicity							HLA-B4001	FEKMVCSVL	0.65973	Immunogenicity-Low							HLA-B4402	KEKKAV-GF	0.621989	Immunogenicity-Low
	HLA-B4001	LEAHVDKPV	0.673001	Immunogenicity-Low		HLA-A1101	KSEAGVEMK	0.479863	Non-immunogenicity		HLA-A3201	RTYTETLLW	0.534099	Immunogenicity-Low		HLA-A3201	SVXSVPPEF	0.623399	Immunogenicity-Low							HLA-B0702	SPQPKLNT-	0.465227	Non-immunogenicity							HLA-B4001	LEAHVDKPV	0.673001	Immunogenicity-Low							HLA-B4402	LET-LRVVW	0.7706	Immunogenicity-Low
	HLA-B4001	LEDSNKKSI	0.6442	Immunogenicity-Low		HLA-A1101	KTITSRHGR	0.47254	Non-immunogenicity		HLA-A3201	RTYTYETLL	0.523753	Immunogenicity-Low		HLA-A3201	KTKAAEMTI	0.542405	Immunogenicity-Low							HLA-B0702	RPPNGRASA	0.621742	Immunogenicity-Low							HLA-B4001	LEDSNKKSI	0.6442	Immunogenicity-Low							HLA-B4402	TEGLLQMKL	0.639876	Immunogenicity-Low
	HLA-B4001	LEDSNKKSH	0.640092	Immunogenicity-Low		HLA-A1101	YTITSRHGR	0.433954	Non-immunogenicity		HLA-A3201	RTY-TYETL	0.427003	Non-immunogenicity		HLA-A3201	GLDREQLHW	0.54769	Immunogenicity-Low							HLA-B0702	APPNGRASA	0.537285	Immunogenicity-Low							HLA-B4001	LEDSNKKSH	0.640092	Immunogenicity-Low							HLA-B4402	NEHAPLKLL	0.726695	Immunogenicity-Low
	HLA-B4001	EEV-FLMLL	0.721203	Immunogenicity-Low		HLA-A1101	DSSHIILQK	0.510036	Immunogenicity-Low		HLA-A3201	YTYE-TLLW	0.510541	Immunogenicity-Low		HLA-A3201	SSTPVPFSF	0.497906	Non-immunogenicity							HLA-B0702	KPSMYDTNL	0.557119	Immunogenicity-Low							HLA-B4001	EEV-FLMLL	0.721203	Immunogenicity-Low							HLA-B4402	NEAKKPLKL	0.64448	Immunogenicity-Low
	HLA-B4402	EEIPSDTSL	0.7123	Immunogenicity-Low		HLA-A1101	SSKHIILQK	0.486716	Non-immunogenicity		HLA-A3201	GLLGTFVQL	0.535959	Immunogenicity-Low		HLA-A3201	ST-PVPFSF	0.532203	Immunogenicity-Low							HLA-B0702	LVKQPTLHV	0.500328	Immunogenicity-Low							HLA-B4402	EEIPSDTSL	0.7123	Immunogenicity-Low							HLA-B4402	KEPNPVELF	0.660673	Immunogenicity-Low
	HLA-B4402	KEIPSDTSL	0.70943	Immunogenicity-Low		HLA-A1101	AVKATGERR	0.415493	Non-immunogenicity		HLA-A3201	RTYTEKLLW	0.52926	Immunogenicity-Low		HLA-A3201	SQSTVWPEI	0.444181	Non-immunogenicity							HLA-B0702	TTKSHRTVI	0.527062	Immunogenicity-Low							HLA-B4402	KEIPSDTSL	0.70943	Immunogenicity-Low							HLA-B4402	KENPEAVEL	0.698238	Immunogenicity-Low
	HLA-B4402	SEWSARTLF	0.788866	Immunogenicity-Low		HLA-A1101	ETPEPIMVK	0.580083	Immunogenicity-Low		HLA-A3201	RTYTEKLLW	0.52926	Immunogenicity-Low		HLA-A3201	STVSATSVL	0.564692	Immunogenicity-Low							HLA-B0702	QPLGPKTPA	0.488916	Non-immunogenicity							HLA-B4402	SEWSARTLF	0.788866	Immunogenicity-Low							HLA-B4402	EEQNVQNEI	0.632543	Immunogenicity-Low
	HLA-B4402	SEITSARTL	0.6594	Immunogenicity-Low		HLA-A1101	AV-PEIPKK	0.433614	Non-immunogenicity		HLA-A3201	VNIMRTYTF	0.464693	Non-immunogenicity		HLA-A3201	STSYNNRSW	0.638527	Immunogenicity-Low							HLA-B0702	QPLGPAKTP	0.571071	Immunogenicity-Low							HLA-B4402	SEITSARTL	0.6594	Immunogenicity-Low							HLA-B4402	DEHDKVRKM	0.764118	Immunogenicity-Low
	HLA-B4402	KEATVIKIL	0.525694	Immunogenicity-Low		HLA-A1101	LIDGGSKIK	0.508317	Immunogenicity-Low		HLA-A3201	RTYTFEKLL	0.582708	Immunogenicity-Low		HLA-A3201	RTSYNNRSW	0.619403	Immunogenicity-Low							HLA-B0702	QPPGVGKTT	0.569629	Immunogenicity-Low							HLA-B4402	KEATVIKIL	0.525694	Immunogenicity-Low							HLA-B4402	AEDKVRKKL	0.768031	Immunogenicity-Low
	HLA-B4402	KEFATVIKI	0.578059	Immunogenicity-Low		HLA-A1101	TVSKILEGK	0.423123	Non-immunogenicity		HLA-A3201	RTY-TFEKL	0.504204	Immunogenicity-Low		HLA-A3201	TSY-NNRSW	0.61217	Immunogenicity-Low							HLA-B0702	TPEPRKPPI	0.398305	Non-immunogenicity							HLA-B4402	KEFATVIKI	0.578059	Immunogenicity-Low							HLA-B4402	AEDKVRKMK	0.787754	Immunogenicity-Low
	HLA-B4402	EDFATVIKI	0.590315	Immunogenicity-Low		HLA-A1101	KVSKILEGK	0.424856	Non-immunogenicity		HLA-A3201	YTFEK-LLW	0.481032	Non-immunogenicity		HLA-A3201	KNTSVVPLY	0.546542	Immunogenicity-Low							HLA-B0702	RPRKPPIAP	0.716736	Immunogenicity-Low							HLA-B4402	EDFATVIKI	0.590315	Immunogenicity-Low							HLA-B4402	RKMKLPKNY	0.676552	Immunogenicity-Low
	HLA-B4402	HQHKHTRAL	0.633739	Immunogenicity-Low		HLA-A1101	GTPPISVSK	0.566878	Immunogenicity-Low		HLA-A6802	LVSGIHSGA	0.711713	Immunogenicity-Low		HLA-A3201	RVMESTFSL	0.480956	Non-immunogenicity							HLA-B0702	HPEPRKPPI	0.426192	Non-immunogenicity							HLA-B4402	HQHKHTRAL	0.633739	Immunogenicity-Low							HLA-B4402	AED-KVRKM	0.740136	Immunogenicity-Low
	HLA-B4402	NHLKNLILW	0.689239	Immunogenicity-Low		HLA-A1101	GIIRLTIPK	0.380005	Non-immunogenicity		HLA-A6802	YTYEILWTT	0.666233	Immunogenicity-Low		HLA-A3201	VEMESTFSL	0.551631	Immunogenicity-Low							HLA-B0702	RPEPRKPPA	0.512815	Immunogenicity-Low							HLA-B4402	NHLKNLILW	0.689239	Immunogenicity-Low							HLA-B4402	GEFNPPPGY	0.734402	Immunogenicity-Low
	HLA-B4402	LENTAVLTI	0.566108	Immunogenicity-Low		HLA-A1101	IIRLTIPIK	0.402949	Non-immunogenicity		HLA-A6802	EILWTTSRV	0.675938	Immunogenicity-Low		HLA-A3201	VTSTTFPTL	0.289543	Non-immunogenicity							HLA-B0702	RPEPRKPPI	0.488907	Non-immunogenicity							HLA-B4402	LENTAVLTI	0.566108	Immunogenicity-Low							HLA-B4402	AESDLLSDI	0.62649	Immunogenicity-Low
	HLA-B4402	LQDSNKKSY	0.592334	Immunogenicity-Low		HLA-A1101	KTLELQVRK	0.386984	Non-immunogenicity		HLA-A6802	RTYTYEILL	0.780041	Immunogenicity-Low		HLA-A3201	LQDLLKPLF	0.569954	Immunogenicity-Low							HLA-B0702	EPRKPPIAP	0.698211	Immunogenicity-Low							HLA-B4402	LQDSNKKSY	0.592334	Immunogenicity-Low							HLA-B4402	ADSDFKVLM	0.686028	Immunogenicity-Low
	HLA-B4402	LEQDMTFGW	0.578415	Immunogenicity-Low		HLA-A1101	NTLELQVRK	0.377321	Non-immunogenicity		HLA-A6802	YTYEILLWT	0.713672	Immunogenicity-Low		HLA-A3201	ATSKIPFAL	0.624146	Immunogenicity-Low							HLA-B0702	RPEPRKPP-	0.511176	Immunogenicity-Low							HLA-B4402	LEQDMTFGW	0.578415	Immunogenicity-Low							HLA-B4402	SRDRIRQGW	0.730506	Immunogenicity-Low
	HLA-B4402	GDMTFGWVW	0.58077	Immunogenicity-Low		HLA-A1101	NTLELQVRK	0.377321	Non-immunogenicity		HLA-A6802	TTAPPLSGK	0.712394	Immunogenicity-Low		HLA-A3201	STTPSTHLF	0.548334	Immunogenicity-Low							HLA-B0702	EPRKPPIA-	0.740031	Immunogenicity-Low							HLA-B4402	GDMTFGWVW	0.58077	Immunogenicity-Low							HLA-B4402	AENAHNV-W	0.659615	Immunogenicity-Low
	HLA-B4402	EQGDMTFGW	0.611993	Immunogenicity-Low		HLA-A1101	ISPPPPISR	0.521951	Immunogenicity-Low		HLA-A6802	YTYETLWTT	0.660308	Immunogenicity-Low		HLA-A3201	STTPSTHLF	0.548334	Immunogenicity-Low							HLA-B0702	FPDPSKMHV	0.466233	Non-immunogenicity							HLA-B4402	EQGDMTFGW	0.611993	Immunogenicity-Low							HLA-B4402	RDR-IRQGW	0.816168	Immunogenicity-High
	HLA-B4402	LEQGD-MTF	0.635288	Immunogenicity-Low		HLA-A1101	VTNNRLAYK	0.461049	Non-immunogenicity		HLA-A6802	ETLWTTSRV	0.742899	Immunogenicity-Low		HLA-A3201	TLFTSNPAF	0.533337	Immunogenicity-Low							HLA-B0702	FPDPSKDMH	0.552176	Immunogenicity-Low							HLA-B4402	LEQGD-MTF	0.635288	Immunogenicity-Low							HLA-B4402	HAILLHHSY	0.564343	Immunogenicity-Low
	HLA-B4402	KEIPTDTSF	0.623401	Immunogenicity-Low		HLA-A1101	SSGQQFHVK	0.48682	Non-immunogenicity		HLA-A6802	YTYETLLWT	0.716472	Immunogenicity-Low		HLA-A3201	TLFTSNPAF	0.533337	Immunogenicity-Low							HLA-B0702	FPD-PSKDM	0.575967	Immunogenicity-Low							HLA-B4402	KEIPTDTSF	0.623401	Immunogenicity-Low							HLA-B4402	KEMVTSLKL	0.591243	Immunogenicity-Low
	HLA-B4402	KEIPTDTSF	0.623401	Immunogenicity-Low		HLA-A1101	SQEYQFHVK	0.461602	Non-immunogenicity		HLA-A6802	YTFEKLWTT	0.708706	Immunogenicity-Low		HLA-A3201	RTSGSPSSL	0.531945	Immunogenicity-Low							HLA-B0702	VPKPQQSPP	0.376238	Non-immunogenicity							HLA-B4402	KEIPTDTSF	0.623401	Immunogenicity-Low							HLA-B4402	KEMVTSLFF	0.622249	Immunogenicity-Low
	HLA-B4402	'-EIPTDTSF	0.629568	Immunogenicity-Low		HLA-A1101	GQEYQFHVK	0.413454	Non-immunogenicity		HLA-A6802	YTFEKLLWT	0.735367	Immunogenicity-Low		HLA-A3201	KSTEPGTSL	0.651389	Immunogenicity-Low							HLA-B0702	VPKPQQSPK	0.377132	Non-immunogenicity							HLA-B4402	'-EIPTDTSF	0.629568	Immunogenicity-Low							HLA-B4402	KEM-VTSLF	0.639533	Immunogenicity-Low
	HLA-B4402	QNIYDALKW	0.63622	Immunogenicity-Low		HLA-A1101	KVLIPKKEK	0.585931	Immunogenicity-Low		HLA-A6802	TTAGILSNL	0.709921	Immunogenicity-Low		HLA-A3201	ASISSEVPF	0.452914	Non-immunogenicity							HLA-B0702	KPQQSPKPQ	0.611339	Immunogenicity-Low							HLA-B4402	QNIYDALKW	0.63622	Immunogenicity-Low							HLA-B4402	GEYSDSSKV	0.764099	Immunogenicity-Low
	HLA-B4402	AHDKPVATY	0.638244	Immunogenicity-Low		HLA-A1101	VTVLIPKEK	0.491673	Non-immunogenicity		HLA-A6802	DINVVTTAA	0.754069	Immunogenicity-Low		HLA-A3201	ISSEVPFPM	0.540066	Immunogenicity-Low							HLA-B0702	QLRIQPTKL	0.626923	Immunogenicity-Low							HLA-B4402	AHDKPVATY	0.638244	Immunogenicity-Low							HLA-B4402	SELLGKAAL	0.584597	Immunogenicity-Low
	HLA-B4402	HVDKPVATY	0.596743	Immunogenicity-Low		HLA-A1101	KVTVLIPKK	0.472056	Non-immunogenicity		HLA-A6802	NVVTTAAGI	0.616799	Immunogenicity-Low		HLA-A3201	TSYPVSSTL	0.489944	Non-immunogenicity							HLA-B0702	LPNHRPAES	0.532208	Immunogenicity-Low							HLA-B4402	HVDKPVATY	0.596743	Immunogenicity-Low							HLA-B4402	SELLGIDKA	0.519054	Immunogenicity-Low
	HLA-B4402	VDK-PVATY	0.658226	Immunogenicity-Low		HLA-A1101	TVLIPKKEK	0.581033	Immunogenicity-Low		HLA-A6802	TAAGILSNL	0.68588	Immunogenicity-Low		HLA-A3201	LSSPVMTSY	0.440939	Non-immunogenicity							HLA-B0702	FIRKQIIKM	0.569231	Immunogenicity-Low							HLA-B4402	VDK-PVATY	0.658226	Immunogenicity-Low							HLA-B4402	KESKTVLAW	0.612307	Immunogenicity-Low
	HLA-B4402	LEDSNKKSI	0.615449	Immunogenicity-Low		HLA-A1101	KV-TVLIPK	0.441344	Non-immunogenicity		HLA-B0702	SPSGATTTA	0.523166	Immunogenicity-Low		HLA-A3201	SYSPVSSTL	0.45808	Non-immunogenicity							HLA-B1501	RLVDADAAY	0.588066	Immunogenicity-Low							HLA-B4402	LEDSNKKSI	0.615449	Immunogenicity-Low							HLA-B4402	KESKTVLAW	0.612307	Immunogenicity-Low
	HLA-B4402	LEDSNKKSH	0.602128	Immunogenicity-Low		HLA-A1101	GGVSSGSSK	0.376789	Non-immunogenicity		HLA-B0702	GPSGATTTA	0.456922	Non-immunogenicity		HLA-A3201	ATSQLPFCI	0.661591	Immunogenicity-Low							HLA-B1501	RLVDADAAY	0.588066	Immunogenicity-Low							HLA-B4402	LEDSNKKSH	0.602128	Immunogenicity-Low							HLA-B4402	KESKTVLAW	0.612307	Immunogenicity-Low
	HLA-B4402	EEV-FLMLL	0.688842	Immunogenicity-Low		HLA-A1101	KTSVILSTK	0.542113	Immunogenicity-Low		HLA-B0702	IPSGATTTA	0.486026	Non-immunogenicity		HLA-A3201	KSLNREWLY	0.567473	Immunogenicity-Low							HLA-B1501	KLVDADAAY	0.580857	Immunogenicity-Low							HLA-B4402	EEV-FLMLL	0.688842	Immunogenicity-Low							HLA-B4402	KESLKTVLA	0.673373	Immunogenicity-Low
	HLA-B4402	FDKEKKPKF	0.678672	Immunogenicity-Low		HLA-A1101	TSVILSRTK	0.490227	Non-immunogenicity		HLA-B1501	SYLDSGIHY	0.624745	Immunogenicity-Low		HLA-A3201	KSPGLNREW	0.58305	Immunogenicity-Low							HLA-B1501	VMRNASAEY	0.616992	Immunogenicity-Low							HLA-B4402	FDKEKKPKF	0.678672	Immunogenicity-Low							HLA-B4402	ESLKTVLAW	0.585439	Immunogenicity-Low
	HLA-B4403	EEIPSDTSL	0.7123	Immunogenicity-Low		HLA-A1101	KTS-VILSR	0.523273	Immunogenicity-Low		HLA-B1501	YL-DSGIHY	0.607842	Immunogenicity-Low		HLA-A3201	GLNREWLYW	0.50577	Immunogenicity-Low							HLA-B1501	MVRNASAEY	0.650032	Immunogenicity-Low							HLA-B4403	EEIPSDTSL	0.7123	Immunogenicity-Low							HLA-B4402	KES-LKTVL	0.637526	Immunogenicity-Low
	HLA-B4403	LEIPSDTSL	0.674758	Immunogenicity-Low		HLA-A1101	SVI-LSRTK	0.470152	Non-immunogenicity		HLA-B1501	WQQQSYLDF	0.628417	Immunogenicity-Low		HLA-A3201	TTARVLQSL	0.409458	Non-immunogenicity							HLA-B1501	VVRNASAEY	0.616645	Immunogenicity-Low							HLA-B4403	LEIPSDTSL	0.674758	Immunogenicity-Low							HLA-B4402	AEILQTISA	0.652491	Immunogenicity-Low
	HLA-B4403	KEIPSDTSL	0.70943	Immunogenicity-Low		HLA-A1101	GSTSYIVEK	0.586304	Immunogenicity-Low		HLA-B1501	WQQ-QSYLY	0.656158	Immunogenicity-Low		HLA-A3201	ATSPLTSTF	0.527651	Immunogenicity-Low							HLA-B1501	SIIDPKMSF	0.649606	Immunogenicity-Low							HLA-B4403	KEIPSDTSL	0.70943	Immunogenicity-Low							HLA-B4402	AEI-VLQTI	0.618261	Immunogenicity-Low
	HLA-B4403	SEWSARTLF	0.788866	Immunogenicity-Low		HLA-A1101	SITSYIVEK	0.577495	Immunogenicity-Low		HLA-B1501	WQQQSYLDY	0.639589	Immunogenicity-Low		HLA-A3201	TSTPLTSTF	0.547309	Immunogenicity-Low							HLA-B1501	IIDPKMSKF	0.570997	Immunogenicity-Low							HLA-B4403	SEWSARTLF	0.788866	Immunogenicity-Low							HLA-B4402	IEMGSVKRI	0.574157	Immunogenicity-Low
	HLA-B4403	SEITSARTL	0.6594	Immunogenicity-Low		HLA-A1101	PITSYIVEK	0.570803	Immunogenicity-Low		HLA-B1501	GMQALGHHL	0.53359	Immunogenicity-Low		HLA-A3201	STTIPTLTV	0.679103	Immunogenicity-Low							HLA-B1501	SQQDISSSH	0.619575	Immunogenicity-Low							HLA-B4403	SEITSARTL	0.6594	Immunogenicity-Low							HLA-B4402	EELMVAEVF	0.702858	Immunogenicity-Low
	HLA-B4403	SEWITSART	0.559605	Immunogenicity-Low		HLA-A1101	ITSYIVEKR	0.43493	Non-immunogenicity		HLA-B1501	MQA-LGHHL	0.633425	Immunogenicity-Low		HLA-A3201	SAASHVLIL	0.513666	Immunogenicity-Low							HLA-B1501	TLNLVTSSY	0.575942	Immunogenicity-Low							HLA-B4403	SEWITSART	0.559605	Immunogenicity-Low							HLA-B4403	EEVPESAYW	0.696848	Immunogenicity-Low
	HLA-B4403	KEATVIKIL	0.525694	Immunogenicity-Low		HLA-A1101	ITS-YIVEK	0.531681	Immunogenicity-Low		HLA-B1501	QSYLDSGIY	0.568328	Immunogenicity-Low		HLA-A3201	AASHVLILF	0.558046	Immunogenicity-Low							HLA-B1501	ILQDIVREL	0.681013	Immunogenicity-Low							HLA-B4403	KEATVIKIL	0.525694	Immunogenicity-Low							HLA-B4403	EEVPESAYW	0.696848	Immunogenicity-Low
	HLA-B4403	KEFATVIKI	0.578059	Immunogenicity-Low		HLA-A1101	KVAGGDISK	0.52304	Immunogenicity-Low		HLA-B1501	SGATTTAPY	0.453139	Non-immunogenicity		HLA-A3201	VLILFTLNF	0.536218	Immunogenicity-Low							HLA-B1501	GEIQLQIDY	0.615453	Immunogenicity-Low							HLA-B4403	KEFATVIKI	0.578059	Immunogenicity-Low							HLA-B4403	PEVPESAYW	0.67423	Immunogenicity-Low
	HLA-B4403	EDFATVIKI	0.590315	Immunogenicity-Low		HLA-A1101	LTVAGGISK	0.488262	Non-immunogenicity		HLA-B1501	GMEGLLGTF	0.475753	Non-immunogenicity		HLA-A3201	KLSQLTNGI	0.568907	Immunogenicity-Low							HLA-B1501	HMREESRAY	0.726422	Immunogenicity-Low							HLA-B4403	EDFATVIKI	0.590315	Immunogenicity-Low							HLA-B4403	'-EVPESAYW	0.677565	Immunogenicity-Low
	HLA-B4403	NHLKNLILW	0.689239	Immunogenicity-Low		HLA-A1101	TVAGGDISK	0.514583	Immunogenicity-Low		HLA-B3501	IPSGATTTA	0.566462	Immunogenicity-Low		HLA-A3201	KSTSVGALY	0.547597	Immunogenicity-Low							HLA-B1501	KSHRTVITM	0.499209	Non-immunogenicity							HLA-B4403	NHLKNLILW	0.689239	Immunogenicity-Low							HLA-B4403	KEKKAVGFF	0.607003	Immunogenicity-Low
	HLA-B4403	LENTAVLTI	0.566108	Immunogenicity-Low		HLA-A1101	AADAGEYQR	0.456467	Non-immunogenicity		HLA-B3501	SYLDSGIHY	0.624745	Immunogenicity-Low		HLA-A3201	LISPKNVSW	0.481972	Non-immunogenicity							HLA-B1501	KLTEGMQVL	0.605087	Immunogenicity-Low							HLA-B4403	LENTAVLTI	0.566108	Immunogenicity-Low							HLA-B4403	KEKKAV-GF	0.621989	Immunogenicity-Low
	HLA-B4403	LQDSNKKSY	0.592334	Immunogenicity-Low		HLA-A1101	STVAQYLFK	0.508862	Immunogenicity-Low		HLA-B3501	YLDSGIH-Y	0.491581	Non-immunogenicity		HLA-A3201	ISKGPNVSW	0.596626	Immunogenicity-Low							HLA-B1501	FVVSHGSKY	0.660035	Immunogenicity-Low							HLA-B4403	LQDSNKKSY	0.592334	Immunogenicity-Low							HLA-B4403	LET-LRVVW	0.7706	Immunogenicity-Low
	HLA-B4403	LEQDMTFGW	0.578415	Immunogenicity-Low		HLA-A1101	PTVAQYLFK	0.550484	Immunogenicity-Low		HLA-B3501	QSYLDSGIY	0.568328	Immunogenicity-Low		HLA-A3201	SKGPKNVSW	0.492145	Non-immunogenicity							HLA-B1501	VVSHLGSKY	0.615032	Immunogenicity-Low							HLA-B4403	LEQDMTFGW	0.578415	Immunogenicity-Low							HLA-B4403	TEGLLQMKL	0.639876	Immunogenicity-Low
	HLA-B4403	GDMTFGWVW	0.58077	Immunogenicity-Low		HLA-A1101	TVA-QYLFK	0.418563	Non-immunogenicity		HLA-B3501	SGATTTAPY	0.453139	Non-immunogenicity		HLA-A3201	ISTSSIPSY	0.472051	Non-immunogenicity							HLA-B1501	VSH-LGSKY	0.642495	Immunogenicity-Low							HLA-B4403	GDMTFGWVW	0.58077	Immunogenicity-Low							HLA-B4403	NEHAPLKLL	0.726695	Immunogenicity-Low
	HLA-B4403	EQGDMTFGW	0.611993	Immunogenicity-Low		HLA-A1101	QQLSNHIAK	0.533132	Immunogenicity-Low		HLA-B3501	TAAGILSNL	0.545784	Immunogenicity-Low		HLA-A3201	SLTLPFSSF	0.591698	Immunogenicity-Low							HLA-B1501	KTAKPSQSF	0.76096	Immunogenicity-Low							HLA-B4403	EQGDMTFGW	0.611993	Immunogenicity-Low							HLA-B4403	NEAKKPLKL	0.64448	Immunogenicity-Low
	HLA-B4403	LEQGDM-TF	0.592646	Immunogenicity-Low		HLA-A1101	QLSNEHIAK	0.463804	Non-immunogenicity		HLA-B3501	SHWQQQSYY	0.717059	Immunogenicity-Low		HLA-A3201	SSFPVEEVI	0.481742	Non-immunogenicity							HLA-B1501	QLRIQPTKL	0.747423	Immunogenicity-Low							HLA-B4403	LEQGDM-TF	0.592646	Immunogenicity-Low							HLA-B4403	KEPNPVELF	0.660673	Immunogenicity-Low
	HLA-B4403	KEIPTDTSF	0.623401	Immunogenicity-Low		HLA-A1101	NTFASILIK	0.524028	Immunogenicity-Low		HLA-B4001	SEASGHAIM	0.589713	Immunogenicity-Low		HLA-A6802	NTSPSVXSV	0.782192	Immunogenicity-Low							HLA-B1501	FIRKQIIKM	0.58526	Immunogenicity-Low							HLA-B4403	KEIPTDTSF	0.623401	Immunogenicity-Low							HLA-B4403	KENPEAVEL	0.698238	Immunogenicity-Low
	HLA-B4403	KEIPTDTSF	0.623401	Immunogenicity-Low		HLA-A1101	TTFASILIK	0.518874	Immunogenicity-Low		HLA-B4001	KEASGHAIM	0.615145	Immunogenicity-Low		HLA-A6802	ETSPSVXSV	0.802871	Immunogenicity-High							HLA-B3501	FPDPSKIQV	0.618045	Immunogenicity-Low							HLA-B4403	KEIPTDTSF	0.623401	Immunogenicity-Low							HLA-B4403	EEQNVVVQI	0.653069	Immunogenicity-Low
	HLA-B4403	'-EIPTDTSF	0.629568	Immunogenicity-Low		HLA-A1101	GAPEVTWTK	0.419285	Non-immunogenicity		HLA-B4001	KEASGHAIM	0.615145	Immunogenicity-Low		HLA-A6802	TTSPSVXSV	0.778722	Immunogenicity-Low							HLA-B3501	FPDPSKDIQ	0.595314	Immunogenicity-Low							HLA-B4403	'-EIPTDTSF	0.629568	Immunogenicity-Low							HLA-B4403	EEQNVVVQN	0.637085	Immunogenicity-Low
	HLA-B4403	SHINCVKIY	0.494369	Non-immunogenicity		HLA-A1101	RAAPVTWTK	0.377341	Non-immunogenicity		HLA-B4001	KEA-SGHAI	0.73961	Immunogenicity-Low		HLA-A6802	ETSPSVXSV	0.802871	Immunogenicity-High							HLA-B3501	ELVDADAAY	0.567988	Immunogenicity-Low							HLA-B4403	SHINCVKIY	0.494369	Non-immunogenicity							HLA-B4403	DEHDKVRKM	0.764118	Immunogenicity-Low
	HLA-B4403	QNIYDALKW	0.63622	Immunogenicity-Low		HLA-A1101	AAPEVTWTK	0.425843	Non-immunogenicity		HLA-B4001	IESGATTTA	0.589049	Immunogenicity-Low		HLA-A6802	ETSPSVXSV	0.802871	Immunogenicity-High							HLA-B3501	KLVDADAAY	0.580857	Immunogenicity-Low							HLA-B4403	QNIYDALKW	0.63622	Immunogenicity-Low							HLA-B4403	AEDKVKMKL	0.659824	Immunogenicity-Low
	HLA-B4403	AHVDPVATY	0.568378	Immunogenicity-Low		HLA-A1101	AAKVPVVPK	0.556606	Immunogenicity-Low		HLA-B4001	MELGTFVQL	0.68093	Immunogenicity-Low		HLA-A6802	MTDTEKIHL	0.770062	Immunogenicity-Low							HLA-B3501	LV-DADAAY	0.582316	Immunogenicity-Low							HLA-B4403	AHVDPVATY	0.568378	Immunogenicity-Low							HLA-B4403	AEDKVRKMK	0.787754	Immunogenicity-Low
	HLA-B4403	HVDKPVATY	0.596743	Immunogenicity-Low		HLA-A1101	VVPKKPEEK	0.477572	Non-immunogenicity		HLA-B4001	MEGLLGTFV	0.670238	Immunogenicity-Low		HLA-A6802	STTPVVEFI	0.748092	Immunogenicity-Low							HLA-B3501	MVVNASAEY	0.619607	Immunogenicity-Low							HLA-B4403	HVDKPVATY	0.596743	Immunogenicity-Low							HLA-B4403	RKMKLPKNY	0.676552	Immunogenicity-Low
	HLA-B4403	VDK-PVATY	0.658226	Immunogenicity-Low		HLA-A1101	KV-PVVPKK	0.428281	Non-immunogenicity		HLA-B4001	SEISGATTT	0.643995	Immunogenicity-Low		HLA-A6802	LTSSPTTPV	0.661067	Immunogenicity-Low							HLA-B3501	VVRNASAEY	0.616645	Immunogenicity-Low							HLA-B4403	VDK-PVATY	0.658226	Immunogenicity-Low							HLA-B4403	AEDKV-RKM	0.729496	Immunogenicity-Low
	HLA-B4403	LEDSNKKSH	0.602128	Immunogenicity-Low		HLA-A1101	RVIDNVGTK	0.450237	Non-immunogenicity		HLA-B4001	SEIHSGATT	0.710938	Immunogenicity-Low		HLA-A6802	STTPVVEFI	0.748092	Immunogenicity-Low							HLA-B3501	IIDPKMSKF	0.570997	Immunogenicity-Low							HLA-B4403	LEDSNKKSH	0.602128	Immunogenicity-Low							HLA-B4403	GEFNPPPGY	0.734402	Immunogenicity-Low
	HLA-B4403	EEV-FLMLL	0.688842	Immunogenicity-Low		HLA-A1101	GSIGFLIER	0.586145	Immunogenicity-Low		HLA-B4402	SYLDSGIHY	0.614377	Immunogenicity-Low		HLA-A6802	LTSSPTTPV	0.661067	Immunogenicity-Low							HLA-B3501	IPPMVTTDH	0.508901	Immunogenicity-Low							HLA-B4403	EEV-FLMLL	0.688842	Immunogenicity-Low							HLA-B4403	KELTAESDL	0.583251	Immunogenicity-Low
	HLA-B4403	FDKEKKPKF	0.678672	Immunogenicity-Low		HLA-A1101	SIIGFLIER	0.572936	Immunogenicity-Low		HLA-B4402	SEASGHAIM	0.450351	Non-immunogenicity		HLA-A6802	TSSPTTPVV	0.639865	Immunogenicity-Low							HLA-B3501	SPKPVPTES	0.604401	Immunogenicity-Low							HLA-B4403	FDKEKKPKF	0.678672	Immunogenicity-Low							HLA-B4403	AESDLLSDI	0.62649	Immunogenicity-Low
	HLA-B5101	IPSDTSLMV	0.779373	Immunogenicity-Low		HLA-A1101	IIGFLIERK	0.398834	Non-immunogenicity		HLA-B4402	KEASGHAIM	0.515641	Immunogenicity-Low		HLA-A6802	PTTPVVEFI	0.759252	Immunogenicity-Low							HLA-B3501	SPQPKLNTA	0.593039	Immunogenicity-Low							HLA-B5101	IPSDTSLMV	0.779373	Immunogenicity-Low							HLA-B4403	ADSDFKVLM	0.686028	Immunogenicity-Low
	HLA-B5101	IPSDTSLKM	0.757065	Immunogenicity-Low		HLA-A1101	VTITWSGQK	0.439334	Non-immunogenicity		HLA-B4402	KEASGHAIM	0.515641	Immunogenicity-Low		HLA-A6802	ETTTATSSV	0.791605	Immunogenicity-Low							HLA-B3501	KPSMYDTNL	0.698491	Immunogenicity-Low							HLA-B5101	IPSDTSLKM	0.757065	Immunogenicity-Low							HLA-B4403	SRDRIRQGW	0.730506	Immunogenicity-Low
	HLA-B5101	HP-PTSGTI	0.649036	Immunogenicity-Low		HLA-A1101	TTWSKDGQK	0.478186	Non-immunogenicity		HLA-B4402	KEA-SGHAI	0.710174	Immunogenicity-Low		HLA-A6802	STTETTTAT	0.738697	Immunogenicity-Low							HLA-B3501	HADTSCRHF	0.602802	Immunogenicity-Low							HLA-B5101	HP-PTSGTI	0.649036	Immunogenicity-Low							HLA-B4403	AEN-AHNVW	0.630726	Immunogenicity-Low
	HLA-B5101	ITKEDFATV	0.666089	Immunogenicity-Low		HLA-A1101	ITWSKDGQK	0.468238	Non-immunogenicity		HLA-B4402	MEGLLGTFV	0.694932	Immunogenicity-Low		HLA-A6802	TTTATSPSV	0.736411	Immunogenicity-Low							HLA-B3501	FVVSHGSKY	0.660035	Immunogenicity-Low							HLA-B5101	ITKEDFATV	0.666089	Immunogenicity-Low							HLA-B4403	HAILLHHSY	0.564343	Immunogenicity-Low
	HLA-B5101	EDFATVIKI	0.767653	Immunogenicity-Low		HLA-A1101	KV-TITWSK	0.391412	Non-immunogenicity		HLA-B4402	MEGLLG-TF	0.651778	Immunogenicity-Low		HLA-A6802	FTSSIKTKA	0.727621	Immunogenicity-Low							HLA-B3501	VVSHLGSKY	0.615032	Immunogenicity-Low							HLA-B5101	EDFATVIKI	0.767653	Immunogenicity-Low							HLA-B4403	KEMVTSLKL	0.591243	Immunogenicity-Low
	HLA-B5101	FATVIKILL	0.75712	Immunogenicity-Low		HLA-A1101	ITWDGLLLK	0.502826	Immunogenicity-Low		HLA-B4402	SEIHSGATT	0.711563	Immunogenicity-Low		HLA-A6802	FTSSIKTKA	0.727621	Immunogenicity-Low							HLA-B3501	'-PVSTDNTF	0.663632	Immunogenicity-Low							HLA-B5101	FATVIKILL	0.75712	Immunogenicity-Low							HLA-B4403	KEMVTSLFF	0.622249	Immunogenicity-Low
	HLA-B5101	D-FATVIKI	0.68587	Immunogenicity-Low		HLA-A1101	TTKDGLLLK	0.518201	Immunogenicity-Low		HLA-B4402	SHWQQQSYY	0.700998	Immunogenicity-Low		HLA-A6802	EGSPVIQTL	0.703687	Immunogenicity-Low							HLA-B3501	FPDPSDMHV	0.647942	Immunogenicity-Low							HLA-B5101	D-FATVIKI	0.68587	Immunogenicity-Low							HLA-B4403	KEM-VTSLF	0.639533	Immunogenicity-Low
	HLA-B5101	FAT-VIKIL	0.687142	Immunogenicity-Low		HLA-A1101	WTKDGLLLK	0.580829	Immunogenicity-Low		HLA-B4403	SEASGHAIM	0.450351	Non-immunogenicity		HLA-A6802	STVPFSFST	0.805395	Immunogenicity-High							HLA-B3501	FPDPSKDMH	0.654406	Immunogenicity-Low							HLA-B5101	FAT-VIKIL	0.687142	Immunogenicity-Low							HLA-B4403	GEYSDSSKV	0.764099	Immunogenicity-Low
	HLA-B5101	DPCNFHGLM	0.612608	Immunogenicity-Low		HLA-A1101	SLPSQVVAK	0.675318	Immunogenicity-Low		HLA-B4403	KEASGHAIM	0.515641	Immunogenicity-Low		HLA-A6802	SSTPVPFSF	0.755248	Immunogenicity-Low							HLA-B3501	FPDPSKD-M	0.614954	Immunogenicity-Low							HLA-B5101	DPCNFHGLM	0.612608	Immunogenicity-Low							HLA-B4403	SELLGIDKL	0.534458	Immunogenicity-Low
	HLA-B5101	DPC-NFHGL	0.725563	Immunogenicity-Low		HLA-A2402	AFVKKPPQF	0.516582	Immunogenicity-Low		HLA-B4403	KEASGHAIM	0.515641	Immunogenicity-Low		HLA-A6802	FSFSTFTTT	0.68616	Immunogenicity-Low							HLA-B3501	DCAKPSQSF	0.676715	Immunogenicity-Low							HLA-B5101	DPC-NFHGL	0.725563	Immunogenicity-Low							HLA-B4403	SELLGIDKA	0.519054	Immunogenicity-Low
	HLA-B5101	APQWTMKEL	0.683369	Immunogenicity-Low		HLA-A2402	TFVKKPPQF	0.533634	Immunogenicity-Low		HLA-B4403	KEA-SGHAI	0.710174	Immunogenicity-Low		HLA-A6802	TVPEISTRT	0.723023	Immunogenicity-Low							HLA-B4001	AELEEEEEI	0.693627	Immunogenicity-Low							HLA-B5101	APQWTMKEL	0.683369	Immunogenicity-Low							HLA-B4403	KESKTVLAW	0.612307	Immunogenicity-Low
	HLA-B5101	TMKELHQQV	0.709613	Immunogenicity-Low		HLA-A2402	LFVKKPPQF	0.495607	Non-immunogenicity		HLA-B4403	MEGLLG-TF	0.651778	Immunogenicity-Low		HLA-A6802	STVWPEIST	0.893934	Immunogenicity-High							HLA-B4001	GEIQLQIDL	0.646902	Immunogenicity-Low							HLA-B5101	TMKELHQQV	0.709613	Immunogenicity-Low							HLA-B4403	KESKTVLAW	0.612307	Immunogenicity-Low
	HLA-B5101	LPS-YLNHL	0.764187	Immunogenicity-Low		HLA-A2402	'-FVKKPPQF	0.514792	Immunogenicity-Low		HLA-B4403	SEIHSGATT	0.711563	Immunogenicity-Low		HLA-A6802	HTSSTVTSV	0.694865	Immunogenicity-Low							HLA-B4001	GEIQLQIDY	0.635628	Immunogenicity-Low							HLA-B5101	LPS-YLNHL	0.764187	Immunogenicity-Low							HLA-B4403	KESKTVLAW	0.612307	Immunogenicity-Low
	HLA-B5101	TAVLTISSA	0.647089	Immunogenicity-Low		HLA-A2402	KACKLPPFF	0.474643	Non-immunogenicity		HLA-B4403	SHWQQQSYY	0.700998	Immunogenicity-Low		HLA-A6802	TSSTVSASV	0.677493	Immunogenicity-Low							HLA-B4001	IDYDLGNLI	0.668301	Immunogenicity-Low							HLA-B5101	TAVLTISSA	0.647089	Immunogenicity-Low							HLA-B4403	ESLKTVLAW	0.585439	Immunogenicity-Low
	HLA-B5101	ENT-AVLTI	0.783423	Immunogenicity-Low		HLA-A2402	VTPEVKISF	0.376719	Non-immunogenicity		HLA-B5101	QSY-LVSGI	0.748187	Immunogenicity-Low		HLA-A6802	HTSSTVSAT	0.731367	Immunogenicity-Low							HLA-B4001	REESRARGY	0.730858	Immunogenicity-Low							HLA-B5101	ENT-AVLTI	0.783423	Immunogenicity-Low							HLA-B4403	KES-LKTVL	0.637526	Immunogenicity-Low
	HLA-B5101	TAFGKGVFI	0.662139	Immunogenicity-Low		HLA-A2402	GTPPFDVVW	0.461499	Non-immunogenicity		HLA-B5101	IPSGATTTA	0.718429	Immunogenicity-Low		HLA-A6802	SSTVSATSV	0.775457	Immunogenicity-Low							HLA-B4001	AEQTGKLTM	0.610302	Immunogenicity-Low							HLA-B5101	TAFGKGVFI	0.662139	Immunogenicity-Low							HLA-B4403	AEIVLQISA	0.638769	Immunogenicity-Low
	HLA-B5101	TAFGKGVFF	0.675577	Immunogenicity-Low		HLA-A2402	RVPLPTVSW	0.500695	Immunogenicity-Low		HLA-B5101	SGIHSGATI	0.729557	Immunogenicity-Low		HLA-A6802	STVSATSVL	0.774039	Immunogenicity-Low							HLA-B4001	SKDMHVPTI	0.577227	Immunogenicity-Low							HLA-B5101	TAFGKGVFF	0.675577	Immunogenicity-Low							HLA-B4403	AEI-VLQTI	0.618261	Immunogenicity-Low
	HLA-B5101	DSN-KKSYI	0.656	Immunogenicity-Low		HLA-A2402	AVPLPTVSW	0.496428	Non-immunogenicity		HLA-B5101	QSY-LDSVI	0.692066	Immunogenicity-Low		HLA-A6802	TVSATSVLT	0.727132	Immunogenicity-Low							HLA-B4402	KQSKHKKSI	0.58665	Immunogenicity-Low							HLA-B5101	DSN-KKSYI	0.656	Immunogenicity-Low							HLA-B4403	IEMGSVKRI	0.574157	Immunogenicity-Low
	HLA-B5101	VSLTSGHTI	0.586782	Immunogenicity-Low		HLA-A2402	EYEIRVCAL	0.484335	Non-immunogenicity		HLA-B5101	TAAGILSNL	0.710641	Immunogenicity-Low		HLA-A6802	SVVPLYSGC	0.759817	Immunogenicity-Low							HLA-B4402	SEEEVKESQ	0.620913	Immunogenicity-Low							HLA-B5101	VSLTSGHTI	0.586782	Immunogenicity-Low							HLA-B4403	EELMVAEVF	0.702858	Immunogenicity-Low
	HLA-B5101	DNLDLTHVL	0.643452	Immunogenicity-Low		HLA-A2402	LSDRIYWYW	0.430239	Non-immunogenicity		HLA-B5401	LVSGIHSGA	0.698717	Immunogenicity-Low		HLA-A6802	ETNSSISSA	0.760797	Immunogenicity-Low							HLA-B4402	KQDDPVQKK	0.584374	Immunogenicity-Low							HLA-B5101	DNLDLTHVL	0.643452	Immunogenicity-Low							HLA-B5101	SAY-WKKII	0.658339	Immunogenicity-Low
	HLA-B5101	IPTDTSFMV	0.733753	Immunogenicity-Low		HLA-A2402	MWLKNGVKI	0.533378	Immunogenicity-Low		HLA-B5401	SPSGATTTA	0.757803	Immunogenicity-Low		HLA-A6802	NSSERISSA	0.677003	Immunogenicity-Low							HLA-B4402	AELEEEKEI	0.60541	Immunogenicity-Low							HLA-B5101	IPTDTSFMV	0.733753	Immunogenicity-Low							HLA-B5101	LATIQGLII	0.652588	Immunogenicity-Low
	HLA-B5101	IPTDTFEKM	0.736288	Immunogenicity-Low		HLA-A2402	STPPFKVVW	0.397642	Non-immunogenicity		HLA-B5401	GPSGATTTA	0.741901	Immunogenicity-Low		HLA-A6802	ELSQMTHSI	0.729025	Immunogenicity-Low							HLA-B4402	TEIQLQIDY	0.598482	Immunogenicity-Low							HLA-B5101	IPTDTFEKM	0.736288	Immunogenicity-Low							HLA-B5101	IVI-LLATI	0.736714	Immunogenicity-Low
	HLA-B5101	IAFMGSSTV	0.713519	Immunogenicity-Low		HLA-A2402	GTPPFKVVW	0.438421	Non-immunogenicity		HLA-B5401	IPSGTTTAP	0.759097	Immunogenicity-Low		HLA-A6802	TMGETSVSV	0.702556	Immunogenicity-Low							HLA-B4402	GEIQLQIDY	0.613169	Immunogenicity-Low							HLA-B5101	IAFMGSSTV	0.713519	Immunogenicity-Low							HLA-B5101	LAT-IQGLI	0.687584	Immunogenicity-Low
	HLA-B5101	MGMSSTVVL	0.720389	Immunogenicity-Low		HLA-A2402	SLRGGTASF	0.412005	Non-immunogenicity		HLA-B5401	IPSGATTTA	0.763338	Immunogenicity-Low		HLA-A6802	ETSVSVSTS	0.763282	Immunogenicity-Low							HLA-B4402	HEESRARGY	0.734186	Immunogenicity-Low							HLA-B5101	MGMSSTVVL	0.720389	Immunogenicity-Low							HLA-B5101	NPVPQPPCL	0.785237	Immunogenicity-Low
	HLA-B5101	MGM-SSTVV	0.734081	Immunogenicity-Low		HLA-A2402	TYVEDQFQI	0.501396	Immunogenicity-Low		HLA-B5401	DINVVTTAA	0.724408	Immunogenicity-Low		HLA-A6802	TSSPPNLSI	0.739505	Immunogenicity-Low							HLA-B4402	MEESRARGY	0.727253	Immunogenicity-Low							HLA-B5101	MGM-SSTVV	0.734081	Immunogenicity-Low							HLA-B5101	VPQPPCLHV	0.722041	Immunogenicity-Low
	HLA-B5101	DALKWVFTI	0.597671	Immunogenicity-Low		HLA-A2402	TYVED-QEF	0.521434	Immunogenicity-Low		HLA-B5701	RTYTEILLW	0.471572	Non-immunogenicity		HLA-A6802	TVTSTTFTL	0.74607	Immunogenicity-Low							HLA-B4402	REESRARGY	0.710765	Immunogenicity-Low							HLA-B5101	DALKWVFTI	0.597671	Immunogenicity-Low							HLA-B5101	CPPCLHVQF	0.725297	Immunogenicity-Low
	HLA-B5101	ILPFFPPSI	0.731091	Immunogenicity-Low		HLA-A2402	KFYRDEAEI	0.537625	Immunogenicity-Low		HLA-B5701	RTYTEILLW	0.471572	Non-immunogenicity		HLA-A6802	VTSTTFPTL	0.527983	Immunogenicity-Low							HLA-B4402	EES-RARGY	0.68464	Immunogenicity-Low							HLA-B5101	ILPFFPPSI	0.731091	Immunogenicity-Low							HLA-B5101	VPQCP-PCL	0.730317	Immunogenicity-Low
	HLA-B5101	LPF-FPPSI	0.727571	Immunogenicity-Low		HLA-A2402	IFDSSKHIL	0.522966	Immunogenicity-Low		HLA-B5701	RTYTEILLW	0.471572	Non-immunogenicity		HLA-A6802	TALPTSVLL	0.786952	Immunogenicity-Low							HLA-B4402	DEDAGRRSW	0.664468	Immunogenicity-Low							HLA-B5101	LPF-FPPSI	0.727571	Immunogenicity-Low							HLA-B5101	KAVGFFQSL	0.710701	Immunogenicity-Low
	HLA-B5101	FP-PSINQT	0.787621	Immunogenicity-Low		HLA-A2402	IFDSSKHII	0.507106	Immunogenicity-Low		HLA-B5701	RTYTYEILL	0.56877	Immunogenicity-Low		HLA-A6802	VTAPTSVRV	0.665921	Immunogenicity-Low							HLA-B4402	DEDAGRRSW	0.664468	Immunogenicity-Low							HLA-B5101	FP-PSINQT	0.787621	Immunogenicity-Low							HLA-B5101	RPTEGLLQM	0.847089	Immunogenicity-High
	HLA-B5101	EAH-VDKPV	0.683576	Immunogenicity-Low		HLA-A2402	VLPSDRVHI	0.620553	Immunogenicity-Low		HLA-B5701	TYTYEILLW	0.512493	Immunogenicity-Low		HLA-A6802	TSVRVTTTV	0.67915	Immunogenicity-Low							HLA-B4402	DEDAGRRSW	0.664468	Immunogenicity-Low							HLA-B5101	EAH-VDKPV	0.683576	Immunogenicity-Low							HLA-B5101	HAKKPLKLL	0.783403	Immunogenicity-Low
	HLA-B5101	DSNKKSH-I	0.652153	Immunogenicity-Low		HLA-A2402	LTQGEEYRF	0.443545	Non-immunogenicity		HLA-B5701	YTY-EILLW	0.507477	Immunogenicity-Low		HLA-A6802	TALPTSVRV	0.679799	Immunogenicity-Low							HLA-B4402	IDEDAGRRY	0.608574	Immunogenicity-Low							HLA-B5101	DSNKKSH-I	0.652153	Immunogenicity-Low							HLA-B5101	HAKKP-LKL	0.768569	Immunogenicity-Low
	HLA-B5401	IPSDTSLEV	0.759723	Immunogenicity-Low		HLA-A2402	ILEGKDYIF	0.494145	Non-immunogenicity		HLA-B5701	RTYTETLLW	0.447617	Non-immunogenicity		HLA-A6802	ELQDLLKPL	0.658684	Immunogenicity-Low							HLA-B4402	EDAGRRYSW	0.696512	Immunogenicity-Low							HLA-B5401	IPSDTSLEV	0.759723	Immunogenicity-Low							HLA-B5101	AAIEEAIKI	0.668373	Immunogenicity-Low
	HLA-B5401	IPSDTSLEK	0.732467	Immunogenicity-Low		HLA-A2402	VTPPISVSW	0.427654	Non-immunogenicity		HLA-B5701	RTYTETLLW	0.447617	Non-immunogenicity		HLA-A6802	ATSKIPFAL	0.81253	Immunogenicity-High							HLA-B4402	DED-AGRRY	0.629658	Immunogenicity-Low							HLA-B5401	IPSDTSLEK	0.732467	Immunogenicity-Low							HLA-B5101	LAA-IEEAI	0.755937	Immunogenicity-Low
	HLA-B5401	FATVIKILL	0.734121	Immunogenicity-Low		HLA-A2402	KTPPISVSW	0.471562	Non-immunogenicity		HLA-B5701	RTYTETLLW	0.447617	Non-immunogenicity		HLA-A6802	TTFSSTTST	0.728218	Immunogenicity-Low							HLA-B4402	AEQTGKLTM	0.52365	Immunogenicity-Low							HLA-B5401	FATVIKILL	0.734121	Immunogenicity-Low							HLA-B5101	LPNPEAVEL	0.803838	Immunogenicity-High
	HLA-B5401	SVIQGVTLA	0.643922	Immunogenicity-Low		HLA-A2402	GTPPISVSF	0.481328	Non-immunogenicity		HLA-B5701	RTYTYETLL	0.536575	Immunogenicity-Low		HLA-A6802	TTFSSTTPS	0.607571	Immunogenicity-Low							HLA-B4402	KEGMQVLEW	0.732996	Immunogenicity-Low							HLA-B5401	SVIQGVTLA	0.643922	Immunogenicity-Low							HLA-B5101	EPNPAVELF	0.845151	Immunogenicity-High
	HLA-B5401	APQWTMKEL	0.694279	Immunogenicity-Low		HLA-A2402	GTPPISVSW	0.482684	Non-immunogenicity		HLA-B5701	TYTYETLLW	0.47858	Non-immunogenicity		HLA-A6802	SSTTPSTHL	0.825101	Immunogenicity-High							HLA-B4402	LEGMQVLEW	0.695084	Immunogenicity-Low							HLA-B5401	APQWTMKEL	0.694279	Immunogenicity-Low							HLA-B5101	EPNPEAVEL	0.819257	Immunogenicity-High
	HLA-B5401	LPSYLNHLK	0.747864	Immunogenicity-Low		HLA-A2402	IFKNNTLEL	0.471837	Non-immunogenicity		HLA-B5701	YTY-ETLLW	0.473231	Non-immunogenicity		HLA-A6802	STTPSTHLF	0.763132	Immunogenicity-Low							HLA-B4402	AEQTGKLTE	0.47874	Non-immunogenicity							HLA-B5401	LPSYLNHLK	0.747864	Immunogenicity-Low							HLA-B5101	EAVELFRMV	0.675875	Immunogenicity-Low
	HLA-B5401	NAVLTISSA	0.611045	Immunogenicity-Low		HLA-A2402	TFKNNTLEL	0.472856	Non-immunogenicity		HLA-B5701	RTYTEKLLW	0.440022	Non-immunogenicity		HLA-A6802	DASTAFSSL	0.718807	Immunogenicity-Low							HLA-B4402	TEGMQVLEW	0.698207	Immunogenicity-Low							HLA-B5401	NAVLTISSA	0.611045	Immunogenicity-Low							HLA-B5101	NP-EAVELF	0.744365	Immunogenicity-Low
	HLA-B5401	LAWFLENTA	0.629858	Immunogenicity-Low		HLA-A2402	EYQFHVKAY	0.44906	Non-immunogenicity		HLA-B5701	RTYTEKLLW	0.440022	Non-immunogenicity		HLA-A6802	TTLFTSNPA	0.570434	Immunogenicity-Low							HLA-B4402	'-EGMQVLEW	0.719774	Immunogenicity-Low							HLA-B5401	LAWFLENTA	0.629858	Immunogenicity-Low							HLA-B5101	EAVELFR-M	0.680968	Immunogenicity-Low
	HLA-B5401	TAVLTISSA	0.610671	Immunogenicity-Low		HLA-A2402	KREPGTTAW	0.491585	Non-immunogenicity		HLA-B5701	RTYTEKLLW	0.440022	Non-immunogenicity		HLA-A6802	DTSGSPSSL	0.792554	Immunogenicity-Low							HLA-B4402	ERQAQFMMW	0.740428	Immunogenicity-Low							HLA-B5401	TAVLTISSA	0.610671	Immunogenicity-Low							HLA-B5101	HAEDKVRKM	0.7574	Immunogenicity-Low
	HLA-B5401	IPTDTSFEV	0.751873	Immunogenicity-Low		HLA-A2402	SFEEPYNEL	0.461098	Non-immunogenicity		HLA-B5701	VNIMRTYTF	0.39991	Non-immunogenicity		HLA-A6802	RTSGSPSSL	0.758871	Immunogenicity-Low							HLA-B4402	TDAKPSQSF	0.61083	Immunogenicity-Low							HLA-B5401	IPTDTSFEV	0.751873	Immunogenicity-Low							HLA-B5101	DASDFKVLM	0.727741	Immunogenicity-Low
	HLA-B5401	IPTDTSFEK	0.738488	Immunogenicity-Low		HLA-A2402	EYIFRVVAV	0.514695	Immunogenicity-Low		HLA-B5701	RTYTFEKLL	0.54466	Immunogenicity-Low		HLA-A6802	DSTEPGTSL	0.828248	Immunogenicity-High							HLA-B4403	SEEEVKESQ	0.620913	Immunogenicity-Low							HLA-B5401	IPTDTSFEK	0.738488	Immunogenicity-Low							HLA-B5101	DADSDFKVL	0.714129	Immunogenicity-Low
	HLA-B5401	IAFMGMSST	0.667099	Immunogenicity-Low		HLA-A2402	KYPFAGENM	0.492669	Non-immunogenicity		HLA-B5701	TYTFEKLLW	0.492468	Non-immunogenicity		HLA-A6802	EVFPMAITS	0.762678	Immunogenicity-Low							HLA-B4403	AELEEEKEI	0.60541	Immunogenicity-Low							HLA-B5401	IAFMGMSST	0.667099	Immunogenicity-Low							HLA-B5101	DA-DSDFKV	0.657139	Immunogenicity-Low
	HLA-B5401	DALKWVFTI	0.647432	Immunogenicity-Low		HLA-A2402	NWTQVSATV	0.521654	Immunogenicity-Low		HLA-B5701	YTFEK-LLW	0.421247	Non-immunogenicity		HLA-A6802	EVPFPMAIT	0.762884	Immunogenicity-Low							HLA-B4403	TEIQLQIDY	0.598482	Immunogenicity-Low							HLA-B5401	DALKWVFTI	0.647432	Immunogenicity-Low							HLA-B5101	HAILLHHSY	0.71729	Immunogenicity-Low
	HLA-B5401	LPFPSINQT	0.81259	Immunogenicity-High		HLA-A2402	IWTKDGLLL	0.566108	Immunogenicity-Low							HLA-A6802	EV-PFPMAI	0.772671	Immunogenicity-Low							HLA-B4403	GEIQLQIDY	0.613169	Immunogenicity-Low							HLA-B5401	LPFPSINQT	0.81259	Immunogenicity-High							HLA-B5101	ETYSDSSKV	0.778171	Immunogenicity-Low
	HLA-B5401	LPFFPPSIN	0.758119	Immunogenicity-Low		HLA-A2402	TWTKDGLLL	0.532239	Immunogenicity-Low							HLA-A6802	MTSPVSSTL	0.69102	Immunogenicity-Low							HLA-B4403	HEESRARGY	0.734186	Immunogenicity-Low							HLA-B5401	LPFFPPSIN	0.758119	Immunogenicity-Low							HLA-B5101	AAEIVLQTI	0.770288	Immunogenicity-Low
	HLA-B5401	FPPSINQTR	0.696574	Immunogenicity-Low		HLA-A2902	GSKETGYEY	0.339041	Non-immunogenicity							HLA-A6802	MTYSPVSST	0.777895	Immunogenicity-Low							HLA-B4403	MEESRARGY	0.727253	Immunogenicity-Low							HLA-B5401	FPPSINQTR	0.696574	Immunogenicity-Low							HLA-B5101	EAEELCRMV	0.726472	Immunogenicity-Low
	HLA-B5401	LPF-FPPSI	0.720582	Immunogenicity-Low		HLA-A2902	SETGYIVEY	0.462165	Non-immunogenicity							HLA-A6802	TSYSPVSSL	0.768323	Immunogenicity-Low							HLA-B4403	REESRARGY	0.710765	Immunogenicity-Low							HLA-B5401	LPF-FPPSI	0.720582	Immunogenicity-Low							HLA-B5401	SAYWKKIIA	0.690835	Immunogenicity-Low
	HLA-B5401	FP-PSINQT	0.805251	Immunogenicity-High		HLA-A2902	KETGYIVEY	0.464365	Non-immunogenicity							HLA-A6802	TSYSPVSST	0.78511	Immunogenicity-Low							HLA-B4403	EESRA-RGY	0.779709	Immunogenicity-Low							HLA-B5401	FP-PSINQT	0.805251	Immunogenicity-High							HLA-B5401	EP-EVPESA	0.731201	Immunogenicity-Low
	HLA-B5401	EAHVDKPVA	0.653756	Immunogenicity-Low		HLA-A2902	LFVKKPPQF	0.402464	Non-immunogenicity							HLA-A6802	ETSATPELV	0.80852	Immunogenicity-High							HLA-B4403	DEDAGRRSW	0.664468	Immunogenicity-Low							HLA-B5401	EAHVDKPVA	0.653756	Immunogenicity-Low							HLA-B5401	VPQPPCLHV	0.767185	Immunogenicity-Low
	HLA-B5701	VVLHSQLSF	0.485335	Non-immunogenicity		HLA-A2902	GTPPFVVWY	0.38555	Non-immunogenicity							HLA-A6802	ETSATPELL	0.808457	Immunogenicity-High							HLA-B4403	DEDAGRRSW	0.664468	Immunogenicity-Low							HLA-B5701	VVLHSQLSF	0.485335	Non-immunogenicity							HLA-B5401	NPVPQCPPC	0.652423	Immunogenicity-Low
	HLA-B5701	LVLHSQLSF	0.480428	Non-immunogenicity		HLA-A2902	ILSDRIYWY	0.290816	Non-immunogenicity							HLA-A6802	TSATPELLV	0.806214	Immunogenicity-High							HLA-B4403	DEDAGRRSW	0.664468	Immunogenicity-Low							HLA-B5701	LVLHSQLSF	0.480428	Non-immunogenicity							HLA-B5401	RPTEGLLQM	0.830704	Immunogenicity-High
	HLA-B5701	TSARTLFQF	0.407321	Non-immunogenicity		HLA-A2902	ELSDRIYWY	0.310757	Non-immunogenicity							HLA-A6802	ETSATPECL	0.799877	Immunogenicity-Low							HLA-B4403	IDEDAGRRY	0.608574	Immunogenicity-Low							HLA-B5701	TSARTLFQF	0.407321	Non-immunogenicity							HLA-B5401	EAVELRMVA	0.721817	Immunogenicity-Low
	HLA-B5701	SARTLQPLF	0.493465	Non-immunogenicity		HLA-A2902	TDYPVESKY	0.511422	Immunogenicity-Low							HLA-A6802	TSATPECLL	0.791428	Immunogenicity-Low							HLA-B4403	EDAGRRYSW	0.696512	Immunogenicity-Low							HLA-B5701	SARTLQPLF	0.493465	Non-immunogenicity							HLA-B5401	EPNPEAVEL	0.824461	Immunogenicity-High
	HLA-B5701	ITS-ARTLF	0.571967	Immunogenicity-Low		HLA-A2902	DYVEARSKY	0.514876	Immunogenicity-Low							HLA-A6802	SATPECLLV	0.798012	Immunogenicity-Low							HLA-B4403	DE-DAGRRY	0.620215	Immunogenicity-Low							HLA-B5701	ITS-ARTLF	0.571967	Immunogenicity-Low							HLA-B5401	EAVELFRMV	0.68758	Immunogenicity-Low
	HLA-B5701	RTL-FQPLF	0.521903	Immunogenicity-Low		HLA-A2902	YPVEARSKY	0.430107	Non-immunogenicity							HLA-A6802	ATSQLPFCI	0.816721	Immunogenicity-High							HLA-B4403	AEQTGKLTM	0.52365	Immunogenicity-Low							HLA-B5701	RTL-FQPLF	0.521903	Immunogenicity-Low							HLA-B5401	HAILLHHSY	0.663978	Immunogenicity-Low
	HLA-B5701	LSVIQGVTL	0.532229	Immunogenicity-Low		HLA-A2902	GTPPFKVVY	0.332335	Non-immunogenicity							HLA-A6802	ETHSIIHGF	0.701308	Immunogenicity-Low							HLA-B4403	KEGMQVLEW	0.732996	Immunogenicity-Low							HLA-B5701	LSVIQGVTL	0.532229	Immunogenicity-Low							HLA-B5401	SPNSNTDIM	0.676056	Immunogenicity-Low
	HLA-B5701	YLNHLKNLW	0.43324	Non-immunogenicity		HLA-A2902	ELKPVVVKY	0.381112	Non-immunogenicity							HLA-A6802	ETHSIVIHG	0.705828	Immunogenicity-Low							HLA-B4403	LEGMQVLEW	0.695084	Immunogenicity-Low							HLA-B5701	YLNHLKNLW	0.43324	Non-immunogenicity							HLA-B5401	EIVLQTISA	0.665359	Immunogenicity-Low
	HLA-B5701	LNLKNLILW	0.571503	Immunogenicity-Low		HLA-A2902	LKPVVVVKY	0.473556	Non-immunogenicity							HLA-A6802	TVIEHSTQA	0.722862	Immunogenicity-Low							HLA-B4403	AEQTGKLTE	0.47874	Non-immunogenicity							HLA-B5701	LNLKNLILW	0.571503	Immunogenicity-Low							HLA-B5701	SAWKKIIAY	0.491726	Non-immunogenicity
	HLA-B5701	NHLKNLILW	0.542573	Immunogenicity-Low		HLA-A2902	SLRGGTASF	0.473932	Non-immunogenicity							HLA-A6802	CVIEHSTQA	0.717197	Immunogenicity-Low							HLA-B4403	TEGMQVLEW	0.698207	Immunogenicity-Low							HLA-B5701	NHLKNLILW	0.542573	Immunogenicity-Low							HLA-B5701	KAVGFFQSL	0.494094	Non-immunogenicity
	HLA-B5701	H-LKNLILW	0.542074	Immunogenicity-Low		HLA-A2902	VTNNNRLAY	0.474109	Non-immunogenicity							HLA-A6802	NTARVLQSL	0.678949	Immunogenicity-Low							HLA-B4403	'-EGMQVLEW	0.719774	Immunogenicity-Low							HLA-B5701	H-LKNLILW	0.542074	Immunogenicity-Low							HLA-B5701	GTGERFQIF	0.395945	Non-immunogenicity
	HLA-B5701	STFGKGVFF	0.41091	Non-immunogenicity		HLA-A2902	TNNCNRLAY	0.513454	Immunogenicity-Low							HLA-A6802	TTARVLQSL	0.655026	Immunogenicity-Low							HLA-B4403	ERQAQFMMW	0.740428	Immunogenicity-Low							HLA-B5701	STFGKGVFF	0.41091	Non-immunogenicity							HLA-B5701	QIFRAEKTY	0.555138	Immunogenicity-Low
	HLA-B5701	TTFGKGVFF	0.417925	Non-immunogenicity		HLA-A2902	QEYQFHVKY	0.427047	Non-immunogenicity							HLA-A6802	TTARVLQSL	0.655026	Immunogenicity-Low							HLA-B4403	TDAKPSQSF	0.61083	Immunogenicity-Low							HLA-B5701	TTFGKGVFF	0.417925	Non-immunogenicity							HLA-B5701	RVVGSHIRW	0.33332	Non-immunogenicity
	HLA-B5701	TAFGKGVFF	0.401136	Non-immunogenicity		HLA-A2902	EYQFHVKAY	0.390065	Non-immunogenicity							HLA-A6802	WTPATSTPL	0.624401	Immunogenicity-Low							HLA-B5101	DPSKQVPTI	0.70423	Immunogenicity-Low							HLA-B5701	TAFGKGVFF	0.401136	Non-immunogenicity							HLA-B5701	VVWSGSHRW	0.343381	Non-immunogenicity
	HLA-B5701	QALEQGMTF	0.451826	Non-immunogenicity		HLA-A2902	YQF-HVKAY	0.365781	Non-immunogenicity							HLA-A6802	TSTPLTSTF	0.74922	Immunogenicity-Low							HLA-B5101	FPDPSKIQV	0.741361	Immunogenicity-Low							HLA-B5701	QALEQGMTF	0.451826	Non-immunogenicity							HLA-B5701	RLETLRVVW	0.541154	Immunogenicity-Low
	HLA-B5701	MTF-GWVCW	0.403236	Non-immunogenicity		HLA-A2902	DGGSPITSY	0.317518	Non-immunogenicity							HLA-A6802	LTSTFSPGI	0.690058	Immunogenicity-Low							HLA-B5101	FP-DPSKDI	0.763193	Immunogenicity-Low							HLA-B5701	MTF-GWVCW	0.403236	Non-immunogenicity							HLA-B5701	VWSGSHIRW	0.385808	Non-immunogenicity
	HLA-B5701	VSLTSGHTI	0.455821	Non-immunogenicity		HLA-A2902	APHQIPQEY	0.453553	Non-immunogenicity							HLA-A6802	TTIPTTVSS	0.778314	Immunogenicity-Low							HLA-B5101	DPS-KDIQV	0.78539	Immunogenicity-Low							HLA-B5701	VSLTSGHTI	0.455821	Non-immunogenicity							HLA-B5701	WS-GSHIRW	0.341507	Non-immunogenicity
	HLA-B5701	LTHVLLRKF	0.588116	Immunogenicity-Low		HLA-A2902	ANRNGSGKY	0.495008	Non-immunogenicity							HLA-A6802	STTIPTLTV	0.849611	Immunogenicity-High							HLA-B5101	NGL-HVTRI	0.655421	Immunogenicity-Low							HLA-B5701	LTHVLLRKF	0.588116	Immunogenicity-Low							HLA-B5701	HAKKPLKLL	0.511892	Immunogenicity-Low
	HLA-B5701	LTHVLLRKF	0.588116	Immunogenicity-Low		HLA-A2902	PYNELEVEY	0.358122	Non-immunogenicity							HLA-A6802	TTIPTLTVS	0.747408	Immunogenicity-Low							HLA-B5101	DGRSSADHI	0.776267	Immunogenicity-Low							HLA-B5701	LTHVLLRKF	0.588116	Immunogenicity-Low							HLA-B5701	KVMKLPKNY	0.56614	Immunogenicity-Low
	HLA-B5701	NLQNIALKW	0.516229	Immunogenicity-Low		HLA-A2902	YNELEVEPY	0.278847	Non-immunogenicity							HLA-A6802	TTI-PTLTV	0.770307	Immunogenicity-Low							HLA-B5101	SPQPKLNTV	0.726815	Immunogenicity-Low							HLA-B5701	NLQNIALKW	0.516229	Immunogenicity-Low							HLA-B5701	WSRDIRQGW	0.627947	Immunogenicity-Low
	HLA-B5701	LQIYDALKW	0.471999	Non-immunogenicity		HLA-A2902	TVLSPGDRY	0.301968	Non-immunogenicity							HLA-A6802	SAASHVLIL	0.713195	Immunogenicity-Low							HLA-B5101	SPQPKLNTA	0.733464	Immunogenicity-Low							HLA-B5701	LQIYDALKW	0.471999	Non-immunogenicity							HLA-B5701	HAILLHHSY	0.460746	Non-immunogenicity
	HLA-B5701	QNIYDALKW	0.501506	Immunogenicity-Low		HLA-A2902	VSLSPGDRY	0.316387	Non-immunogenicity							HLA-A6802	ATMSPTHVA	0.685533	Immunogenicity-Low							HLA-B5101	QPKLNTAPV	0.698432	Immunogenicity-Low							HLA-B5701	QNIYDALKW	0.501506	Immunogenicity-Low							HLA-B5701	ISLKTVLAW	0.423726	Non-immunogenicity
	HLA-B5701	HVDKPVATY	0.543612	Immunogenicity-Low		HLA-A2902	SGLSPGDRY	0.29998	Non-immunogenicity							HLA-A6802	YTMSQDIST	0.776121	Immunogenicity-Low							HLA-B5101	LVKQPTLHV	0.749583	Immunogenicity-Low							HLA-B5701	HVDKPVATY	0.543612	Immunogenicity-Low							HLA-B5701	KSLKTVLAW	0.426596	Non-immunogenicity
						HLA-A2902	TYHGGITGY	0.308185	Non-immunogenicity							HLA-A6802	EVMSTMVST	0.735201	Immunogenicity-Low							HLA-B5101	RPEPRKPPI	0.683838	Immunogenicity-Low																	HLA-B5701	ESLKTVLAW	0.434756	Non-immunogenicity
						HLA-A2902	YHGGSKITY	0.39522	Non-immunogenicity							HLA-A6802	STSPTIMAA	0.734201	Immunogenicity-Low							HLA-B5101	EPRKPPIAP	0.854503	Immunogenicity-High																	HLA-B5701	KSLKTVLAW	0.426596	Non-immunogenicity
						HLA-A2902	HGGSKITGY	0.275477	Non-immunogenicity							HLA-A6802	STSPTIMAA	0.734201	Immunogenicity-Low							HLA-B5101	DNTFVVSHL	0.793235	Immunogenicity-Low																	HLA-B5701	ESLKTVLAW	0.434756	Non-immunogenicity
						HLA-A3101	LFKPPQFIK	0.614923	Immunogenicity-Low							HLA-A6802	LTSPTIMAA	0.728418	Immunogenicity-Low							HLA-B5101	NTF-VVSHL	0.772508	Immunogenicity-Low																	HLA-B5701	SLKTVAWGW	0.491651	Non-immunogenicity
						HLA-A3101	FVKKPPQFK	0.536093	Immunogenicity-Low							HLA-A6802	ESVETVTSA	0.690887	Immunogenicity-Low							HLA-B5101	DPSKHVPTI	0.63948	Immunogenicity-Low																	HLA-B5701	KTLAWGWRI	0.376753	Non-immunogenicity
						HLA-A3101	FVKKPPQFK	0.536093	Immunogenicity-Low							HLA-A6802	ETVTSAYQV	0.806068	Immunogenicity-High							HLA-B5101	FPDPSKMHV	0.710293	Immunogenicity-Low																	HLA-B5701	ESLKTVLAW	0.434756	Non-immunogenicity
						HLA-A3101	KALPPFFAR	0.575629	Immunogenicity-Low							HLA-A6802	MTESVLETV	0.726362	Immunogenicity-Low							HLA-B5101	FPDPS-KDM	0.734809	Immunogenicity-Low																	HLA-B5701	'-SLKTVLAW	0.41586	Non-immunogenicity
						HLA-A3101	ACKPPFFAR	0.491381	Non-immunogenicity							HLA-A6802	ETVTSAYQV	0.806068	Immunogenicity-High							HLA-B5101	DPS-KDMHV	0.757168	Immunogenicity-Low																	HLA-B5701	KTV-LAWGW	0.535236	Immunogenicity-Low
						HLA-A3101	AVLVIKACK	0.529614	Immunogenicity-Low							HLA-A6802	ETVTSAYQV	0.806068	Immunogenicity-High							HLA-B5101	MTSSIIESV	0.714293	Immunogenicity-Low																	HLA-B5701	GSVKERVYF	0.407137	Non-immunogenicity
						HLA-A3101	CKLPPFFAR	0.565118	Immunogenicity-Low							HLA-A6802	NSAPKTHSI	0.717431	Immunogenicity-Low							HLA-B5101	TSSIIESVV	0.709078	Immunogenicity-Low																	HLA-B5701	GSVKIERVY	0.428408	Non-immunogenicity
						HLA-A3101	KL-PPFFAR	0.517525	Immunogenicity-Low							HLA-A6802	TSVGPLYSC	0.776124	Immunogenicity-Low							HLA-B5101	TSS-IIESV	0.686792	Immunogenicity-Low																	HLA-B5701	SVKRIEVYF	0.488016	Non-immunogenicity
						HLA-A3101	GTFDVVWYK	0.422891	Non-immunogenicity							HLA-A6802	ESEEITMNT	0.732773	Immunogenicity-Low							HLA-B5401	FPDPSIQVP	0.741684	Immunogenicity-Low																	HLA-B5701	SVKRIERVY	0.58843	Immunogenicity-Low
						HLA-A3101	RVKSIGLLR	0.408027	Non-immunogenicity							HLA-A6802	STIPSYTAA	0.830775	Immunogenicity-High							HLA-B5401	FPDPSKIQV	0.781635	Immunogenicity-Low
						HLA-A3101	SSAHLRVSR	0.510161	Immunogenicity-Low							HLA-A6802	SSIPSAATV	0.812304	Immunogenicity-High							HLA-B5401	DPKDIQVPT	0.661447	Immunogenicity-Low
						HLA-A3101	VSRVIGLLR	0.41852	Non-immunogenicity							HLA-A6802	STSSIPYTA	0.741144	Immunogenicity-Low							HLA-B5401	DPSKDIQVP	0.70972	Immunogenicity-Low
						HLA-A3101	SAHLRVKSR	0.38976	Non-immunogenicity							HLA-A6802	SIPSYTATV	0.735139	Immunogenicity-Low							HLA-B5401	HVTRICTTA	0.620896	Immunogenicity-Low
						HLA-A3101	RVKSRVIGL	0.519569	Immunogenicity-Low							HLA-A6802	STSSIPSYT	0.754787	Immunogenicity-Low							HLA-B5401	DPIQKKEEP	0.693872	Immunogenicity-Low
						HLA-A3101	KSRVIGLLR	0.423473	Non-immunogenicity							HLA-A6802	TSSIPSYTA	0.808675	Immunogenicity-High							HLA-B5401	SPKPVPTSS	0.690507	Immunogenicity-Low
						HLA-A3101	SLRLFVTIK	0.558033	Immunogenicity-Low							HLA-A6802	SSIPSYTAA	0.84356	Immunogenicity-High							HLA-B5401	APKPVPTES	0.712493	Immunogenicity-Low
						HLA-A3101	RLFVTIKGR	0.339841	Non-immunogenicity							HLA-A6802	YTAATVPFM	0.683095	Immunogenicity-Low							HLA-B5401	SPKPVPTSS	0.690507	Immunogenicity-Low
						HLA-A3101	KLTEHQEYR	0.375559	Non-immunogenicity							HLA-A6802	LTLPFSSFV	0.731445	Immunogenicity-Low							HLA-B5401	GPKASPKPV	0.619339	Immunogenicity-Low
						HLA-A3101	GVKIELSDR	0.376286	Non-immunogenicity							HLA-A6802	TLPFSSFPV	0.67273	Immunogenicity-Low							HLA-B5401	SPKPVPTES	0.688864	Immunogenicity-Low
						HLA-A3101	AVKSSANLR	0.417446	Non-immunogenicity							HLA-A6802	FSSFPVEEV	0.852847	Immunogenicity-High							HLA-B5401	KPVPTESSS	0.783737	Immunogenicity-Low
						HLA-A3101	KSSARVKPR	0.42725	Non-immunogenicity							HLA-A6802	SSFPVEEVI	0.767044	Immunogenicity-Low							HLA-B5401	TPPDGRSSA	0.760596	Immunogenicity-Low
						HLA-A3101	AVKSSANLR	0.417446	Non-immunogenicity							HLA-B0702	SPAPSRGTL	0.532645	Immunogenicity-Low							HLA-B5401	APPDGRSSA	0.770065	Immunogenicity-Low
						HLA-A3101	SSANLRVKR	0.519715	Immunogenicity-Low							HLA-B0702	SPAPSRGTL	0.532645	Immunogenicity-Low							HLA-B5401	SPQPKLNTV	0.729787	Immunogenicity-Low
						HLA-A3101	NVKSSANLR	0.42356	Non-immunogenicity							HLA-B0702	APSRGTLTL	0.498399	Non-immunogenicity							HLA-B5401	SPQPKLNTA	0.723657	Immunogenicity-Low
						HLA-A3101	KSSANLRVK	0.559515	Immunogenicity-Low							HLA-B0702	SPAPSRGTL	0.532645	Immunogenicity-Low							HLA-B5401	SPQPKLTAP	0.702344	Immunogenicity-Low
						HLA-A3101	SANLRVKPR	0.358825	Non-immunogenicity							HLA-B0702	GPSRGTLTL	0.395159	Non-immunogenicity							HLA-B5401	QPLNTAPVT	0.695248	Immunogenicity-Low
						HLA-A3101	RYQKLVIAK	0.567999	Immunogenicity-Low							HLA-B0702	APSRGTLTL	0.498399	Non-immunogenicity							HLA-B5401	SPQPKLNTA	0.723657	Immunogenicity-Low
						HLA-A3101	GSYQKLVAK	0.516979	Immunogenicity-Low							HLA-B0702	SPGAPSRGT	0.469076	Non-immunogenicity							HLA-B5401	QPKLNTAPV	0.670989	Immunogenicity-Low
						HLA-A3101	SYQKLVIAK	0.540785	Immunogenicity-Low							HLA-B0702	APSRGTLTL	0.498399	Non-immunogenicity							HLA-B5401	'-PQPKLNTA	0.747486	Immunogenicity-Low
						HLA-A3101	GTPPFKWYK	0.422719	Non-immunogenicity							HLA-B0702	'-PSRGTLTL	0.490657	Non-immunogenicity							HLA-B5401	TPPNGRASA	0.765974	Immunogenicity-Low
						HLA-A3101	KVVWYKDKR	0.337103	Non-immunogenicity							HLA-B0702	TPTTPVVEF	0.533671	Immunogenicity-Low							HLA-B5401	APPNGRASA	0.768205	Immunogenicity-Low
						HLA-A3101	RLKPVVVVK	0.596549	Immunogenicity-Low							HLA-B0702	SPTTPVVEF	0.51379	Immunogenicity-Low							HLA-B5401	KPMYDTNLA	0.749513	Immunogenicity-Low
						HLA-A3101	ELKPVVVVK	0.599773	Immunogenicity-Low							HLA-B0702	SPTTPVVEI	0.50207	Immunogenicity-Low							HLA-B5401	QPLHVSPSA	0.6868	Immunogenicity-Low
						HLA-A3101	QQISSFEER	0.469156	Non-immunogenicity							HLA-B0702	SPTTPVVEF	0.51379	Immunogenicity-Low							HLA-B5401	QPTLHVSPS	0.663911	Immunogenicity-Low
						HLA-A3101	FQISSFEER	0.470555	Non-immunogenicity							HLA-B0702	SIKTKAAEM	0.51376	Immunogenicity-Low							HLA-B5401	QPLGPAKTA	0.786399	Immunogenicity-Low
						HLA-A3101	LTKVPEVSK	0.647231	Immunogenicity-Low							HLA-B0702	IPKSSTTTT	0.408097	Non-immunogenicity							HLA-B5401	QPLGPAKTP	0.784654	Immunogenicity-Low
						HLA-A3101	GTITSRHGR	0.484476	Non-immunogenicity							HLA-B0702	IPKSSTTTR	0.395649	Non-immunogenicity							HLA-B5401	QPGSVKPPS	0.588418	Immunogenicity-Low
						HLA-A3101	KTITSRHGR	0.47254	Non-immunogenicity							HLA-B0702	IPKSSTTT-	0.397836	Non-immunogenicity							HLA-B5401	QPPGVGTTA	0.752696	Immunogenicity-Low
						HLA-A3101	YTITSRHGR	0.433954	Non-immunogenicity							HLA-B0702	TPVPSFSTF	0.538316	Immunogenicity-Low							HLA-B5401	QPPGVGKTT	0.763203	Immunogenicity-Low
						HLA-A3101	SSKHIILQK	0.486716	Non-immunogenicity							HLA-B0702	TPVPFSFST	0.620181	Immunogenicity-Low							HLA-B5401	RPRKPPIAP	0.819302	Immunogenicity-High
						HLA-A3101	AVKATGERR	0.415493	Non-immunogenicity							HLA-B0702	VPF-SFSTF	0.420774	Non-immunogenicity							HLA-B5401	EPRKPPIAP	0.808878	Immunogenicity-High
						HLA-A3101	KNANIKESR	0.420813	Non-immunogenicity							HLA-B0702	GPSQSTVEI	0.428325	Non-immunogenicity							HLA-B5401	RPEPKPPIA	0.768831	Immunogenicity-Low
						HLA-A3101	LTQGEYRFR	0.43771	Non-immunogenicity							HLA-B0702	TPEISTRTM	0.419503	Non-immunogenicity							HLA-B5401	RPEPRKPPI	0.729859	Immunogenicity-Low
						HLA-A3101	TQGEEYRFR	0.347217	Non-immunogenicity							HLA-B0702	VPEISTRTM	0.407867	Non-immunogenicity							HLA-B5401	EPRKPPIAP	0.808878	Immunogenicity-High
						HLA-A3101	KVSKILEGK	0.424856	Non-immunogenicity							HLA-B0702	WPEISTRTM	0.486742	Non-immunogenicity							HLA-B5401	EPRKPPI-A	0.849965	Immunogenicity-High
						HLA-A3101	GVRQGGIIR	0.474084	Non-immunogenicity							HLA-B0702	STVSATSVL	0.497214	Non-immunogenicity							HLA-B5401	FPDPSMHVP	0.704118	Immunogenicity-Low
						HLA-A3101	IVRQGGIIR	0.421277	Non-immunogenicity							HLA-B0702	APKDTTSTM	0.476214	Non-immunogenicity							HLA-B5401	FPDPSKMHV	0.766854	Immunogenicity-Low
						HLA-A3101	FVRQGGIIR	0.43778	Non-immunogenicity							HLA-B0702	TPKDTTSTM	0.431516	Non-immunogenicity							HLA-B5401	DPSKDMHVP	0.673314	Immunogenicity-Low
						HLA-A3101	KNNTLLQVR	0.447069	Non-immunogenicity							HLA-B0702	APKDTTSTM	0.476214	Non-immunogenicity							HLA-B5401	VPKPQSPKP	0.703677	Immunogenicity-Low
						HLA-A3101	ISPPPPISR	0.521951	Immunogenicity-Low							HLA-B0702	TPKDTTSTM	0.431516	Non-immunogenicity							HLA-B5401	VPK-PQQSP	0.742356	Immunogenicity-Low
						HLA-A3101	KVTVLIPKK	0.472056	Non-immunogenicity							HLA-B0702	APKDTTSTM	0.476214	Non-immunogenicity							HLA-B5401	MTSSIIESV	0.667472	Immunogenicity-Low
						HLA-A3101	TVLIPKKEK	0.581033	Immunogenicity-Low							HLA-B0702	APKDTTSTM	0.476214	Non-immunogenicity							HLA-B5401	TPPLKTDCA	0.62425	Immunogenicity-Low
						HLA-A3101	KTSVILRTK	0.545816	Immunogenicity-Low							HLA-B0702	APKDTTST-	0.48528	Non-immunogenicity							HLA-B5401	QPLPNHRPA	0.743838	Immunogenicity-Low
						HLA-A3101	KT-SVILSR	0.519626	Immunogenicity-Low							HLA-B0702	'-PKDTTSTM	0.451327	Non-immunogenicity							HLA-B5401	LPNHRPAES	0.695348	Immunogenicity-Low
						HLA-A3101	ITSYIVEKR	0.43493	Non-immunogenicity							HLA-B0702	SPLYSGCRL	0.40376	Non-immunogenicity							HLA-B5701	RSNGLHVTI	0.465605	Non-immunogenicity
						HLA-A3101	AADAGEYQR	0.456467	Non-immunogenicity							HLA-B0702	VPLYSGCRL	0.375793	Non-immunogenicity							HLA-B5701	KSIPKMSKF	0.558482	Immunogenicity-Low
						HLA-A3101	RAAPVTWTK	0.377341	Non-immunogenicity							HLA-B0702	VPLYSGCRL	0.375793	Non-immunogenicity							HLA-B5701	IIDPKMSKF	0.469148	Non-immunogenicity
						HLA-A3101	YTVSGLSPR	0.425443	Non-immunogenicity							HLA-B0702	TPQGHPSST	0.590124	Immunogenicity-Low							HLA-B5701	MTLNLVTSY	0.401989	Non-immunogenicity
						HLA-A3101	LTQGEYIFR	0.470348	Non-immunogenicity							HLA-B0702	SPSNILLTP	0.501004	Immunogenicity-Low							HLA-B5701	RSSADHIVI	0.431011	Non-immunogenicity
						HLA-A3101	TQGEEYIFR	0.358283	Non-immunogenicity							HLA-B0702	TPQGHSPSS	0.541013	Immunogenicity-Low							HLA-B5701	KSHRTVITM	0.40906	Non-immunogenicity
						HLA-A3101	GSIGFLIER	0.586145	Immunogenicity-Low							HLA-B0702	RVMESTFSL	0.396622	Non-immunogenicity							HLA-B5701	HADTSCRHF	0.390849	Non-immunogenicity
						HLA-A3101	SIIGFLIER	0.572936	Immunogenicity-Low							HLA-B0702	SSEITRVEM	0.530987	Immunogenicity-Low							HLA-B5701	KLTEQVLEW	0.577104	Immunogenicity-Low
						HLA-A3101	PIIGFLIER	0.554835	Immunogenicity-Low							HLA-B0702	SP-PNLCSI	0.55488	Immunogenicity-Low							HLA-B5701	LTEGMQVLW	0.477216	Non-immunogenicity
						HLA-A3101	GFLIERKER	0.421751	Non-immunogenicity							HLA-B0702	LPSGGITSL	0.567483	Immunogenicity-Low							HLA-B5701	RQA-QFMMW	0.457599	Non-immunogenicity
						HLA-A3101	LQWKKPTYH	0.467092	Non-immunogenicity							HLA-B0702	APTSVRVTT	0.668006	Immunogenicity-Low							HLA-B5701	MTSSIIESV	0.506854	Immunogenicity-Low
						HLA-A3101	RFIAKKESR	0.476509	Non-immunogenicity							HLA-B0702	SVRVTTTVL	0.530528	Immunogenicity-Low							HLA-B5701	KTAKPSQSF	0.56014	Immunogenicity-Low
						HLA-A3101	HGEFGIVHR	0.441263	Non-immunogenicity							HLA-B0702	LPTSVRVTT	0.651844	Immunogenicity-Low
						HLA-A3101	KNVEVQWLR	0.420314	Non-immunogenicity							HLA-B0702	IPALDTSTL	0.418348	Non-immunogenicity
						HLA-A3101	ITKDGLLLK	0.535083	Immunogenicity-Low							HLA-B0702	ATSKIPFAL	0.539529	Immunogenicity-Low
						HLA-A3101	KLLLKQTTR	0.419939	Non-immunogenicity							HLA-B0702	RTSGSPSSL	0.550505	Immunogenicity-Low
						HLA-A3101	TTKDGLLLK	0.518201	Immunogenicity-Low							HLA-B0702	SPSSLSSPT	0.422805	Non-immunogenicity
						HLA-A3101	WTKDGLLLK	0.580829	Immunogenicity-Low							HLA-B0702	TPNSSRAVT	0.520332	Immunogenicity-Low
						HLA-A3101	GLLLKQTTR	0.378497	Non-immunogenicity							HLA-B0702	TPVNSSRAV	0.461669	Non-immunogenicity
						HLA-A3201	SSISEILTV	0.480891	Non-immunogenicity							HLA-B0702	TPVPSSRAV	0.541357	Immunogenicity-Low
						HLA-A3201	ATLKKPPQF	0.699975	Immunogenicity-Low							HLA-B0702	VPSSRVTST	0.46742	Non-immunogenicity
						HLA-A3201	TLFKKPPQF	0.632166	Immunogenicity-Low							HLA-B0702	TPLVPSSRA	0.549112	Immunogenicity-Low
						HLA-A3201	LFVKKPPQF	0.631631	Immunogenicity-Low							HLA-B0702	VPSSRAVTS	0.422192	Non-immunogenicity
						HLA-A3201	FVKKPPQFI	0.651644	Immunogenicity-Low							HLA-B0702	KSTEPGTSL	0.604949	Immunogenicity-Low
						HLA-A3201	KACKLPPFF	0.598089	Immunogenicity-Low							HLA-B0702	SPMTSYSPV	0.365542	Non-immunogenicity
						HLA-A3201	VTPEVKISF	0.446666	Non-immunogenicity							HLA-B0702	SYSPVSSTL	0.556352	Immunogenicity-Low
						HLA-A3201	KISFHVTNL	0.396961	Non-immunogenicity							HLA-B0702	SPGLNREWL	0.510012	Immunogenicity-Low
						HLA-A3201	ISFHVTNLV	0.572655	Immunogenicity-Low							HLA-B0702	TTARVLQSL	0.438056	Non-immunogenicity
						HLA-A3201	STPPFDVVW	0.445296	Non-immunogenicity							HLA-B0702	TARVLQSLL	0.613584	Immunogenicity-Low
						HLA-A3201	GTPPFDVVW	0.46128	Non-immunogenicity							HLA-B0702	TAR-VLQSL	0.586747	Immunogenicity-Low
						HLA-A3201	RVKSRVILL	0.544	Immunogenicity-Low							HLA-B0702	TPATSTPLT	0.408128	Non-immunogenicity
						HLA-A3201	RVKSRVIGL	0.461968	Non-immunogenicity							HLA-B0702	TPA-TSTPL	0.337849	Non-immunogenicity
						HLA-A3201	MQTKGSKKW	0.652868	Immunogenicity-Low							HLA-B0702	GPSAASHVL	0.430274	Non-immunogenicity
						HLA-A3201	GSLRLFVTI	0.444758	Non-immunogenicity							HLA-B0702	FPSAASHVL	0.496754	Non-immunogenicity
						HLA-A3201	RAVPPTVSW	0.507333	Immunogenicity-Low							HLA-B0702	GPSAASHVI	0.421595	Non-immunogenicity
						HLA-A3201	RAVPPTVSW	0.507333	Immunogenicity-Low							HLA-B0702	GPSAASHVL	0.430274	Non-immunogenicity
						HLA-A3201	RAVPPTVSW	0.507333	Immunogenicity-Low							HLA-B0702	SAASHVLIL	0.441967	Non-immunogenicity
						HLA-A3201	AVPLPTVSW	0.573121	Immunogenicity-Low							HLA-B0702	'-PSAASHVL	0.517467	Immunogenicity-Low
						HLA-A3201	VANESLLTW	0.533773	Immunogenicity-Low							HLA-B0702	TPTHVAQSL	0.558356	Immunogenicity-Low
						HLA-A3201	KILSDRIYW	0.499769	Non-immunogenicity							HLA-B0702	MPTHVAQSL	0.549067	Immunogenicity-Low
						HLA-A3201	LSDRIYWYW	0.451835	Non-immunogenicity							HLA-B0702	SPTHVAQSL	0.557961	Immunogenicity-Low
						HLA-A3201	VTGSHPISI	0.557528	Immunogenicity-Low							HLA-B0702	SPTHVAQSL	0.557961	Immunogenicity-Low
						HLA-A3201	STPPFKVVW	0.432735	Non-immunogenicity							HLA-B0702	SPSPDQYTM	0.422401	Non-immunogenicity
						HLA-A3201	GTPPFKVVW	0.445307	Non-immunogenicity							HLA-B0702	SPDQYTMSI	0.406247	Non-immunogenicity
						HLA-A3201	RTASFQATL	0.455852	Non-immunogenicity							HLA-B0702	RPSPDQYTM	0.550466	Immunogenicity-Low
						HLA-A3201	SLRGGTASF	0.569726	Immunogenicity-Low							HLA-B0702	GPSPDQYTM	0.357177	Non-immunogenicity
						HLA-A3201	SLRGGTASF	0.569726	Immunogenicity-Low							HLA-B0702	SPDQYTMSQ	0.386981	Non-immunogenicity
						HLA-A3201	GTASFQATL	0.442495	Non-immunogenicity							HLA-B0702	TPSSSPTIM	0.510124	Immunogenicity-Low
						HLA-A3201	RMEEEKVQL	0.532192	Immunogenicity-Low							HLA-B0702	TPSSLTSTI	0.495913	Non-immunogenicity
						HLA-A3201	VQLTKVPEV	0.513586	Immunogenicity-Low							HLA-B0702	TPSSLTSPT	0.412945	Non-immunogenicity
						HLA-A3201	AIFDSSKHI	0.557588	Immunogenicity-Low							HLA-B0702	APKSPITPP	0.342724	Non-immunogenicity
						HLA-A3201	ATRRPTAIW	0.563283	Immunogenicity-Low							HLA-B0702	APKTHSITP	0.398768	Non-immunogenicity
						HLA-A3201	LTQGEEYRF	0.528467	Immunogenicity-Low							HLA-B0702	APKTHSPIT	0.536857	Immunogenicity-Low
						HLA-A3201	KILEGKYIF	0.456595	Non-immunogenicity							HLA-B0702	APK-THSPI	0.36826	Non-immunogenicity
						HLA-A3201	KILEGKDYI	0.405221	Non-immunogenicity							HLA-B0702	GPLYSCCRL	0.235488	Non-immunogenicity
						HLA-A3201	ILEGKDYIF	0.553464	Immunogenicity-Low							HLA-B0702	SPMTESEEI	0.511053	Immunogenicity-Low
						HLA-A3201	VTPPISVSW	0.458613	Non-immunogenicity							HLA-B0702	IPSAATVPF	0.443643	Non-immunogenicity
						HLA-A3201	KTPPISVSW	0.494222	Non-immunogenicity							HLA-B0702	SPSYTAATV	0.405297	Non-immunogenicity
						HLA-A3201	GTPPISVSF	0.480621	Non-immunogenicity							HLA-B0702	IPSYTAATV	0.384362	Non-immunogenicity
						HLA-A3201	SIVKGTPPI	0.453869	Non-immunogenicity							HLA-B0702	SPNLSSTAG	0.499955	Non-immunogenicity
						HLA-A3201	GTPPISVSW	0.501875	Immunogenicity-Low							HLA-B0702	SPN-LSSTA	0.514587	Immunogenicity-Low
						HLA-A3201	RQGGIILTI	0.468716	Non-immunogenicity							HLA-B1501	SVXSGPPEF	0.63487	Immunogenicity-Low
						HLA-A3201	GIIRLTIPI	0.36297	Non-immunogenicity							HLA-B1501	VXSVGPPEF	0.673779	Immunogenicity-Low
						HLA-A3201	RLAYKVTNL	0.456472	Non-immunogenicity							HLA-B1501	SIKTKAAEM	0.667839	Immunogenicity-Low
						HLA-A3201	ILSRTKPDF	0.367525	Non-immunogenicity							HLA-B1501	SSTPVPFSF	0.640986	Immunogenicity-Low
						HLA-A3201	SSTDSMVQW	0.516487	Immunogenicity-Low							HLA-B1501	ATKDTTSTM	0.611909	Immunogenicity-Low
						HLA-A3201	STDSMEVQW	0.592691	Immunogenicity-Low							HLA-B1501	KNTSVVPLY	0.623589	Immunogenicity-Low
						HLA-A3201	KREPGTTAW	0.587899	Immunogenicity-Low							HLA-B1501	SQMTHSITL	0.507266	Immunogenicity-Low
						HLA-A3201	GSGKYTLTI	0.587946	Immunogenicity-Low							HLA-B1501	QLYLELSQM	0.614643	Immunogenicity-Low
						HLA-A3201	TVAQYLFKV	0.532278	Immunogenicity-Low							HLA-B1501	TSVSVSTSF	0.537419	Immunogenicity-Low
						HLA-A3201	KGRAPEVTW	0.596767	Immunogenicity-Low							HLA-B1501	SVSVSTSDF	0.557353	Immunogenicity-Low
						HLA-A3201	GRAAPEVTW	0.651111	Immunogenicity-Low							HLA-B1501	ITREMESTF	0.599939	Immunogenicity-Low
						HLA-A3201	RAA-PEVTW	0.625718	Immunogenicity-Low							HLA-B1501	TISGTSTTF	0.539343	Immunogenicity-Low
						HLA-A3201	LTQGEEYIF	0.546736	Immunogenicity-Low							HLA-B1501	LQDLLKPLF	0.624128	Immunogenicity-Low
						HLA-A3201	KVKEKIFQL	0.502137	Immunogenicity-Low							HLA-B1501	STTPSTHLF	0.650881	Immunogenicity-Low
						HLA-A3201	EVKEKIFQL	0.506894	Immunogenicity-Low							HLA-B1501	TLFTSNPAF	0.616847	Immunogenicity-Low
						HLA-A3201	KTYHGGSKI	0.588677	Immunogenicity-Low							HLA-B1501	SAVDDTTLF	0.482719	Non-immunogenicity
						HLA-A3201	KTYHGGSKI	0.588677	Immunogenicity-Low							HLA-B1501	TLFTSNPAF	0.616847	Immunogenicity-Low
						HLA-A3201	LLLKQTTRI	0.508339	Immunogenicity-Low							HLA-B1501	RTSGSPSSL	0.639868	Immunogenicity-Low
						HLA-A6802	SISEIVEAV	0.732823	Immunogenicity-Low							HLA-B1501	KSTEPGTSL	0.732083	Immunogenicity-Low
						HLA-A6802	SISEITVEA	0.714718	Immunogenicity-Low							HLA-B1501	ASISSEVPF	0.515385	Immunogenicity-Low
						HLA-A6802	SSISEILTV	0.721021	Immunogenicity-Low							HLA-B1501	LSSPVMTSY	0.527798	Immunogenicity-Low
						HLA-A6802	NVVIQNDEV	0.779499	Immunogenicity-Low							HLA-B1501	SS-PVMTSY	0.508482	Immunogenicity-Low
						HLA-A6802	ETSRTNAQV	0.694362	Immunogenicity-Low							HLA-B1501	ATSPLTSTF	0.633457	Immunogenicity-Low
						HLA-A6802	FVKKPPQFI	0.837486	Immunogenicity-High							HLA-B1501	TSTPLTSTF	0.68462	Immunogenicity-Low
						HLA-A6802	TVTPEVKKI	0.824342	Immunogenicity-High							HLA-B1501	AASHVLILF	0.55389	Immunogenicity-Low
						HLA-A6802	EVKKISFHV	0.762036	Immunogenicity-Low							HLA-B1501	VLILFTLNF	0.536405	Immunogenicity-Low
						HLA-A6802	ISFHVTNLV	0.711208	Immunogenicity-Low							HLA-B1501	SQLNGITEL	0.495078	Non-immunogenicity
						HLA-A6802	ELSPPFDVV	0.753143	Immunogenicity-Low							HLA-B1501	SLETVTSAY	0.552075	Immunogenicity-Low
						HLA-A6802	ELSGTPPFV	0.795903	Immunogenicity-Low							HLA-B1501	VLETVTSAY	0.528037	Immunogenicity-Low
						HLA-A6802	DVAGAQWSL	0.694633	Immunogenicity-Low							HLA-B1501	ELETVTSAY	0.561226	Immunogenicity-Low
						HLA-A6802	ETVETHTKV	0.738322	Immunogenicity-Low							HLA-B1501	KSTSVGALY	0.627951	Immunogenicity-Low
						HLA-A6802	ITVETHTKV	0.684939	Immunogenicity-Low							HLA-B1501	ISTSSIPSY	0.605036	Immunogenicity-Low
						HLA-A6802	EVIDGKKHI	0.744956	Immunogenicity-Low							HLA-B1501	STS-SIPSY	0.598166	Immunogenicity-Low
						HLA-A6802	LTASPDCEV	0.771938	Immunogenicity-Low							HLA-B1501	SLTLPFSSF	0.674605	Immunogenicity-Low
						HLA-A6802	AAFDITDVA	0.702272	Immunogenicity-Low							HLA-B3501	APSRGTLTL	0.594323	Immunogenicity-Low
						HLA-A6802	DVANESCLL	0.753225	Immunogenicity-Low							HLA-B3501	VXSVGPPEF	0.673779	Immunogenicity-Low
						HLA-A6802	FTKPLEDQV	0.720127	Immunogenicity-Low							HLA-B3501	TPTTPVVEF	0.733273	Immunogenicity-Low
						HLA-A6802	QAVEGATAV	0.708637	Immunogenicity-Low							HLA-B3501	SPTTPVVEF	0.723877	Immunogenicity-Low
						HLA-A6802	FTKPLEDQA	0.721378	Immunogenicity-Low							HLA-B3501	SPTTPVVEF	0.723877	Immunogenicity-Low
						HLA-A6802	NVSSANLRV	0.610786	Immunogenicity-Low							HLA-B3501	'-PTTPVVEF	0.740661	Immunogenicity-Low
						HLA-A6802	NPPDPPIKL	0.835543	Immunogenicity-High							HLA-B3501	VPTSTTETT	0.635917	Immunogenicity-Low
						HLA-A6802	EIVTGSHPI	0.615166	Immunogenicity-Low							HLA-B3501	EGSPVIQTL	0.596331	Immunogenicity-Low
						HLA-A6802	VTGSHPISI	0.75673	Immunogenicity-Low							HLA-B3501	TPVPFSSTF	0.604356	Immunogenicity-Low
						HLA-A6802	ETYPVEARS	0.719772	Immunogenicity-Low							HLA-B3501	TPVPFSSTF	0.604356	Immunogenicity-Low
						HLA-A6802	ELSGPPFKV	0.806669	Immunogenicity-High							HLA-B3501	SSTPVPFSF	0.640986	Immunogenicity-Low
						HLA-A6802	GTASFQATL	0.660877	Immunogenicity-Low							HLA-B3501	TPVPFSFST	0.593452	Immunogenicity-Low
						HLA-A6802	YVEDQEFQI	0.776168	Immunogenicity-Low							HLA-B3501	VPF-SFSTF	0.519184	Immunogenicity-Low
						HLA-A6802	QISSFEERL	0.685264	Immunogenicity-Low							HLA-B3501	TPEISTRTM	0.627786	Immunogenicity-Low
						HLA-A6802	YTCMVSNNA	0.663478	Immunogenicity-Low							HLA-B3501	VPEISTRTM	0.620339	Immunogenicity-Low
						HLA-A6802	AVLECNVSV	0.691905	Immunogenicity-Low							HLA-B3501	WPEISTRTM	0.680246	Immunogenicity-Low
						HLA-A6802	ETASTSCYL	0.760334	Immunogenicity-Low							HLA-B3501	APKDTTSTM	0.641571	Immunogenicity-Low
						HLA-A6802	GTASTSCYL	0.720693	Immunogenicity-Low							HLA-B3501	TPKDTTSTM	0.607888	Immunogenicity-Low
						HLA-A6802	ESASFDADI	0.727359	Immunogenicity-Low							HLA-B3501	APKDTTSTM	0.641571	Immunogenicity-Low
						HLA-A6802	ETVKMVDRF	0.713049	Immunogenicity-Low							HLA-B3501	VPLYSGCRL	0.51727	Immunogenicity-Low
						HLA-A6802	EIFDSSKHI	0.723692	Immunogenicity-Low							HLA-B3501	TPQGHSPSS	0.652561	Immunogenicity-Low
						HLA-A6802	AIFDSSKHI	0.722907	Immunogenicity-Low							HLA-B3501	LPSGGITSL	0.620698	Immunogenicity-Low
						HLA-A6802	HIILQKDLV	0.737904	Immunogenicity-Low							HLA-B3501	SGTVTSTTF	0.573621	Immunogenicity-Low
						HLA-A6802	ETPEPIMVK	0.779414	Immunogenicity-Low							HLA-B3501	TALPTSVLL	0.617209	Immunogenicity-Low
						HLA-A6802	ETPEPIM-V	0.793297	Immunogenicity-Low							HLA-B3501	LPTSVLLTT	0.615407	Immunogenicity-Low
						HLA-A6802	AVPEIPKQV	0.819287	Immunogenicity-High							HLA-B3501	LPTSVRVTT	0.762287	Immunogenicity-Low
						HLA-A6802	QVPEERKPV	0.799198	Immunogenicity-Low							HLA-B3501	IPFADTSTL	0.557682	Immunogenicity-Low
						HLA-A6802	EVLPSVHIV	0.832834	Immunogenicity-High							HLA-B3501	IPFALDTST	0.509129	Immunogenicity-Low
						HLA-A6802	EVLPSRVHI	0.87046	Immunogenicity-High							HLA-B3501	FAL-DTSTL	0.564092	Immunogenicity-Low
						HLA-A6802	SIVTPPISV	0.79027	Immunogenicity-Low							HLA-B3501	FSSTTPSTH	0.607647	Immunogenicity-Low
						HLA-A6802	IVKGPPISV	0.812787	Immunogenicity-High							HLA-B3501	STTPSTHLF	0.650881	Immunogenicity-Low
						HLA-A6802	SIVKGTPPI	0.592836	Immunogenicity-Low							HLA-B3501	DASTAFSSL	0.57377	Immunogenicity-Low
						HLA-A6802	FVQGGIIRL	0.650869	Immunogenicity-Low							HLA-B3501	DSD-ASTAF	0.645917	Immunogenicity-Low
						HLA-A6802	NTLELQVKA	0.724361	Immunogenicity-Low							HLA-B3501	TAVDDTTLF	0.516693	Immunogenicity-Low
						HLA-A6802	SPPPPISRV	0.633112	Immunogenicity-Low							HLA-B3501	SAVDDTTLF	0.482719	Non-immunogenicity
						HLA-A6802	DTRKDTWGV	0.674895	Immunogenicity-Low							HLA-B3501	TLFTSNPAF	0.616847	Immunogenicity-Low
						HLA-A6802	DGDVITIQV	0.790417	Immunogenicity-Low							HLA-B3501	ASISSEVPF	0.515385	Immunogenicity-Low
						HLA-A6802	TVADISKPL	0.688057	Immunogenicity-Low							HLA-B3501	ISSEVPFPM	0.649655	Immunogenicity-Low
						HLA-A6802	YVVEDKEAA	0.716207	Immunogenicity-Low							HLA-B3501	VPFPMAITS	0.523012	Immunogenicity-Low
						HLA-A6802	EVAQYLFKV	0.72316	Immunogenicity-Low							HLA-B3501	FPMAITSRS	0.521678	Immunogenicity-Low
						HLA-A6802	TVAQYLFKV	0.723326	Immunogenicity-Low							HLA-B3501	LSSPVMTSY	0.527798	Immunogenicity-Low
						HLA-A6802	LSNEHIAKA	0.730813	Immunogenicity-Low							HLA-B3501	SPLNREWLY	0.633838	Immunogenicity-Low
						HLA-A6802	ETTDFASIL	0.771739	Immunogenicity-Low							HLA-B3501	TPLTTTWTC	0.472154	Non-immunogenicity
						HLA-A6802	NTTDFSILI	0.802129	Immunogenicity-High							HLA-B3501	TSTPLTSTF	0.68462	Immunogenicity-Low
						HLA-A6802	NTTDFASIL	0.767943	Immunogenicity-Low							HLA-B3501	TPA-TSTPL	0.494762	Non-immunogenicity
						HLA-A6802	TTDFASILI	0.772152	Immunogenicity-Low							HLA-B3501	FPSAASHVL	0.602222	Immunogenicity-Low
						HLA-A6802	ESFEPYNEL	0.798276	Immunogenicity-Low							HLA-B3501	GPSAASHVL	0.565101	Immunogenicity-Low
						HLA-A6802	ECQYTVSGL	0.600753	Immunogenicity-Low							HLA-B3501	SAASHVLIL	0.518878	Immunogenicity-Low
						HLA-A6802	EAPPAVPVV	0.682773	Immunogenicity-Low							HLA-B3501	AASHVLILF	0.55389	Immunogenicity-Low
						HLA-A6802	EAPPAKVPV	0.605302	Immunogenicity-Low							HLA-B3501	NGITELGPY	0.35661	Non-immunogenicity
						HLA-A6802	EAKAPNEEA	0.798871	Immunogenicity-Low							HLA-B3501	MPTHVAQSL	0.659959	Immunogenicity-Low
						HLA-A6802	EAIDHDLEL	0.749833	Immunogenicity-Low							HLA-B3501	SPTHVAQSL	0.655405	Immunogenicity-Low
						HLA-A6802	EAPDIDHDL	0.74829	Immunogenicity-Low							HLA-B3501	SPSPDQYTM	0.604006	Immunogenicity-Low
						HLA-A6802	EYIFRVVAV	0.813368	Immunogenicity-High							HLA-B3501	RPSPDQYTM	0.699949	Immunogenicity-Low
						HLA-A6802	EVKEKIFQL	0.737594	Immunogenicity-Low							HLA-B3501	GPSPDQYTM	0.547995	Immunogenicity-Low
						HLA-A6802	EVKEKIFQL	0.737594	Immunogenicity-Low							HLA-B3501	SPDQYTMSQ	0.561334	Immunogenicity-Low
						HLA-A6802	ELNKDNVEV	0.769154	Immunogenicity-Low							HLA-B3501	'-PSPDQYTM	0.62843	Immunogenicity-Low
						HLA-A6802	ETSPNWTQV	0.846204	Immunogenicity-High							HLA-B3501	TPSSSPTIM	0.64894	Immunogenicity-Low
						HLA-A6802	TSRPNWTQV	0.776463	Immunogenicity-Low							HLA-B3501	ELETVTSAY	0.561226	Immunogenicity-Low
						HLA-B0702	TPEVKKISF	0.449175	Non-immunogenicity							HLA-B3501	KSTSVGALY	0.627951	Immunogenicity-Low
						HLA-B0702	VPEVKKISF	0.458103	Non-immunogenicity							HLA-B3501	MTESEEITM	0.663025	Immunogenicity-Low
						HLA-B0702	TPEVKKISF	0.449175	Non-immunogenicity							HLA-B3501	IPSAATVPF	0.484588	Non-immunogenicity
						HLA-B0702	KISFHVTNL	0.373048	Non-immunogenicity							HLA-B3501	ISTSSIPSY	0.605036	Immunogenicity-Low
						HLA-B0702	RVKSRVIGL	0.438944	Non-immunogenicity							HLA-B3501	IPSYTAATV	0.528538	Immunogenicity-Low
						HLA-B0702	VPFRPLPTV	0.421491	Non-immunogenicity							HLA-B3501	YTAATVPFM	0.577592	Immunogenicity-Low
						HLA-B0702	VPRAVPLPT	0.587291	Immunogenicity-Low							HLA-B3501	STS-SIPSY	0.598166	Immunogenicity-Low
						HLA-B0702	VPF-RAVPL	0.35899	Non-immunogenicity							HLA-B3501	YTA-ATVPF	0.526782	Immunogenicity-Low
						HLA-B0702	VPL-PTVSW	0.484648	Non-immunogenicity							HLA-B3501	LPFSSFPVE	0.542694	Immunogenicity-Low
						HLA-B0702	AANVKSSAL	0.516438	Immunogenicity-Low							HLA-B3501	FPVEEVIST	0.56332	Immunogenicity-Low
						HLA-B0702	IPPDPPIKL	0.580816	Immunogenicity-Low							HLA-B3501	FPVEEVIS-	0.555681	Immunogenicity-Low
						HLA-B0702	NPPDPPIKL	0.566592	Immunogenicity-Low							HLA-B4001	TESPSVXSV	0.652812	Immunogenicity-Low
						HLA-B0702	'-PPDPPIKL	0.569823	Immunogenicity-Low							HLA-B4001	REQLELSQL	0.658833	Immunogenicity-Low
						HLA-B0702	YPVEARSKY	0.574822	Immunogenicity-Low							HLA-B4001	REQ-LHWEL	0.610968	Immunogenicity-Low
						HLA-B0702	SLRGGTASF	0.589477	Immunogenicity-Low							HLA-B4001	AESPVIQTL	0.589622	Immunogenicity-Low
						HLA-B0702	SLRGGTASF	0.589477	Immunogenicity-Low							HLA-B4001	AESPVIQTL	0.589622	Immunogenicity-Low
						HLA-B0702	SPRAEDTVF	0.560805	Immunogenicity-Low							HLA-B4001	AESPVIQTL	0.589622	Immunogenicity-Low
						HLA-B0702	SPLIRAETV	0.441831	Non-immunogenicity							HLA-B4001	AEGSPVIQT	0.661803	Immunogenicity-Low
						HLA-B0702	GPPGDTQPV	0.341105	Non-immunogenicity							HLA-B4001	SQSTVWPEI	0.567604	Immunogenicity-Low
						HLA-B0702	TSRHGRQNL	0.57701	Immunogenicity-Low							HLA-B4001	RETNSSERI	0.671133	Immunogenicity-Low
						HLA-B0702	EPVQSTVKM	0.510555	Immunogenicity-Low							HLA-B4001	LELSQTHSI	0.625522	Immunogenicity-Low
						HLA-B0702	APEIPKKQV	0.608624	Immunogenicity-Low							HLA-B4001	SQMTHSITL	0.59254	Immunogenicity-Low
						HLA-B0702	VPEIPKKQV	0.59342	Immunogenicity-Low							HLA-B4001	GETSVSVST	0.692513	Immunogenicity-Low
						HLA-B0702	VPEE-RKPV	0.579797	Immunogenicity-Low							HLA-B4001	TEMESTFSL	0.590035	Immunogenicity-Low
						HLA-B0702	VPSDRVHIV	0.457296	Non-immunogenicity							HLA-B4001	REMESTFSL	0.619908	Immunogenicity-Low
						HLA-B0702	LPSDRVHIV	0.481235	Non-immunogenicity							HLA-B4001	VEMESTFSL	0.603037	Immunogenicity-Low
						HLA-B0702	LPSD-RVHI	0.645718	Immunogenicity-Low							HLA-B4001	SEI-TRVEM	0.728841	Immunogenicity-Low
						HLA-B0702	TPPISVSWF	0.505407	Immunogenicity-Low							HLA-B4001	'-EMESTFSL	0.604887	Immunogenicity-Low
						HLA-B0702	TP-PISVSW	0.535592	Immunogenicity-Low							HLA-B4001	GEQGITSLT	0.626195	Immunogenicity-Low
						HLA-B0702	FVRQGGIIL	0.519205	Immunogenicity-Low							HLA-B4001	GEQ-GITSL	0.567772	Immunogenicity-Low
						HLA-B0702	IPGPPISRV	0.460789	Non-immunogenicity							HLA-B4001	NERELQDLL	0.633603	Immunogenicity-Low
						HLA-B0702	SPPGPPISV	0.528236	Immunogenicity-Low							HLA-B4001	RELQDKPLF	0.64616	Immunogenicity-Low
						HLA-B0702	SPPGPPISR	0.467431	Non-immunogenicity							HLA-B4001	AERELQDLL	0.62788	Immunogenicity-Low
						HLA-B0702	RLAYKVTNL	0.379968	Non-immunogenicity							HLA-B4001	RELQDLLKL	0.741785	Immunogenicity-Low
						HLA-B0702	KPEEKVTVL	0.558576	Immunogenicity-Low							HLA-B4001	TERELQDLL	0.621252	Immunogenicity-Low
						HLA-B0702	KPEEKVTVI	0.553584	Immunogenicity-Low							HLA-B4001	RELQDLLKP	0.720887	Immunogenicity-Low
						HLA-B0702	KPEEKVTVL	0.558576	Immunogenicity-Low							HLA-B4001	LQDLLKPLF	0.637208	Immunogenicity-Low
						HLA-B0702	KPEEK-VTV	0.520218	Immunogenicity-Low							HLA-B4001	TERELQD-L	0.624984	Immunogenicity-Low
						HLA-B0702	SPI-TSYIV	0.410273	Non-immunogenicity							HLA-B4001	SEADIS-AI	0.686464	Immunogenicity-Low
						HLA-B0702	IPQEDYTAL	0.436122	Non-immunogenicity							HLA-B4001	IEVPFPMAI	0.599145	Immunogenicity-Low
						HLA-B0702	APHQIPQEY	0.58982	Immunogenicity-Low							HLA-B4001	SEVPFPMAI	0.625944	Immunogenicity-Low
						HLA-B0702	IPQEDYTAT	0.480285	Non-immunogenicity							HLA-B4001	SEVPFPMAI	0.625944	Immunogenicity-Low
						HLA-B0702	TPVVTLSST	0.448955	Non-immunogenicity							HLA-B4001	WETSATPEL	0.660641	Immunogenicity-Low
						HLA-B0702	RPGTTAWQL	0.454129	Non-immunogenicity							HLA-B4001	WETSATPEL	0.660641	Immunogenicity-Low
						HLA-B0702	EPGTTAWQL	0.40015	Non-immunogenicity							HLA-B4001	WETSATPEC	0.658873	Immunogenicity-Low
						HLA-B0702	QPLYLCCEL	0.490851	Non-immunogenicity							HLA-B4001	REYWELSQL	0.629645	Immunogenicity-Low
						HLA-B0702	SFEEPYNEL	0.461617	Non-immunogenicity							HLA-B4001	REW-LYWEL	0.666248	Immunogenicity-Low
						HLA-B0702	VPIKGRAAV	0.50193	Immunogenicity-Low							HLA-B4001	VET-HSIVI	0.702788	Immunogenicity-Low
						HLA-B0702	FPIKGRAAP	0.443173	Non-immunogenicity							HLA-B4001	SQLNGITEL	0.535266	Immunogenicity-Low
						HLA-B0702	VPIKGRAAP	0.451266	Non-immunogenicity							HLA-B4001	SELETVTSA	0.628289	Immunogenicity-Low
						HLA-B0702	VPIKGRAA-	0.512187	Immunogenicity-Low							HLA-B4001	VELETVTSY	0.581996	Immunogenicity-Low
						HLA-B0702	APPAKVPVV	0.466696	Non-immunogenicity							HLA-B4001	TESVELETV	0.655596	Immunogenicity-Low
						HLA-B0702	AP-PAKVPV	0.439496	Non-immunogenicity							HLA-B4001	VELETVTSA	0.597348	Immunogenicity-Low
						HLA-B0702	APIDHDLEL	0.556676	Immunogenicity-Low							HLA-B4001	TESE-EITM	0.675573	Immunogenicity-Low
						HLA-B0702	APD-IDHDL	0.568914	Immunogenicity-Low							HLA-B4001	LEPGTSLSL	0.572337	Immunogenicity-Low
						HLA-B0702	PPAPPKEEV	0.402257	Non-immunogenicity							HLA-B4402	TESPSVXSV	0.6869	Immunogenicity-Low
						HLA-B0702	EVKEKIFQL	0.451384	Non-immunogenicity							HLA-B4402	SPTTPVVEF	0.678344	Immunogenicity-Low
						HLA-B0702	KPYHGGSKI	0.615982	Immunogenicity-Low							HLA-B4402	REQLELSQL	0.647324	Immunogenicity-Low
						HLA-B0702	KPFYAGENM	0.577039	Immunogenicity-Low							HLA-B4402	GLDREQLHW	0.588718	Immunogenicity-Low
						HLA-B0702	YPFYAGENM	0.50211	Immunogenicity-Low							HLA-B4402	LDR-EQLHW	0.709126	Immunogenicity-Low
						HLA-B0702	RPNQVSATV	0.596682	Immunogenicity-Low							HLA-B4402	REQ-LHWEL	0.547079	Immunogenicity-Low
						HLA-B0702	SPNWTQVSA	0.41659	Non-immunogenicity							HLA-B4402	AESPVIQTL	0.591641	Immunogenicity-Low
						HLA-B0702	RPNWTQSAT	0.599925	Immunogenicity-Low							HLA-B4402	AESPVIQTL	0.591641	Immunogenicity-Low
						HLA-B0702	RPNWTQVSA	0.572391	Immunogenicity-Low							HLA-B4402	AESPVIQTL	0.591641	Immunogenicity-Low
						HLA-B0702	RPNWTQVS-	0.562918	Immunogenicity-Low							HLA-B4402	AEGSPVIQT	0.567692	Immunogenicity-Low
						HLA-B0702	GPSLPSRQV	0.458147	Non-immunogenicity							HLA-B4402	RETNSSERI	0.663221	Immunogenicity-Low
						HLA-B0702	EPSPSRQVV	0.625427	Immunogenicity-Low							HLA-B4402	LELSQTHSI	0.574725	Immunogenicity-Low
						HLA-B0702	EPSLPSRQV	0.645531	Immunogenicity-Low							HLA-B4402	TEMESTFSL	0.498863	Non-immunogenicity
						HLA-B1501	GSKETGVEY	0.64396	Immunogenicity-Low							HLA-B4402	REMESTFSL	0.525361	Immunogenicity-Low
						HLA-B1501	KETGYIVEY	0.654866	Immunogenicity-Low							HLA-B4402	VEMESTFSL	0.504297	Immunogenicity-Low
						HLA-B1501	TLFKKPPQF	0.743977	Immunogenicity-Low							HLA-B4402	SEI-TRVEM	0.673117	Immunogenicity-Low
						HLA-B1501	FVK-KPPQF	0.761346	Immunogenicity-Low							HLA-B4402	GEQ-GITSL	0.46518	Non-immunogenicity
						HLA-B1501	RVKSRVIGL	0.573041	Immunogenicity-Low							HLA-B4402	RELQDKPLF	0.685516	Immunogenicity-Low
						HLA-B1501	MQTKGSKKW	0.76527	Immunogenicity-Low							HLA-B4402	AERELQDLL	0.745068	Immunogenicity-Low
						HLA-B1501	AVPLPTVSW	0.63206	Immunogenicity-Low							HLA-B4402	REQDLLKPL	0.57764	Immunogenicity-Low
						HLA-B1501	KLTE-HQEY	0.676194	Immunogenicity-Low							HLA-B4402	TERELQDLL	0.73599	Immunogenicity-Low
						HLA-B1501	KIELSDRIY	0.587595	Immunogenicity-Low							HLA-B4402	RELQDLLKP	0.626852	Immunogenicity-Low
						HLA-B1501	GVKEMSEKF	0.662897	Immunogenicity-Low							HLA-B4402	STTPSTHLF	0.608324	Immunogenicity-Low
						HLA-B1501	YPVEARSKY	0.737148	Immunogenicity-Low							HLA-B4402	SEADISAIR	0.573567	Immunogenicity-Low
						HLA-B1501	GTPPFKVVY	0.542306	Immunogenicity-Low							HLA-B4402	SEADIS-AI	0.621097	Immunogenicity-Low
						HLA-B1501	ELKPVVVVY	0.601422	Immunogenicity-Low							HLA-B4402	SEVPFPMAI	0.680994	Immunogenicity-Low
						HLA-B1501	LKPVVVVKY	0.544428	Immunogenicity-Low							HLA-B4402	SEVPFPMAI	0.680994	Immunogenicity-Low
						HLA-B1501	SLRGGTASF	0.612691	Immunogenicity-Low							HLA-B4402	REW-LYWEL	0.645425	Immunogenicity-Low
						HLA-B1501	SLRGGTASF	0.612691	Immunogenicity-Low							HLA-B4402	VESIVIHGF	0.566146	Immunogenicity-Low
						HLA-B1501	SLRGGTASF	0.612691	Immunogenicity-Low							HLA-B4402	THSIVIHGF	0.519308	Immunogenicity-Low
						HLA-B1501	DQEFQISSF	0.553674	Immunogenicity-Low							HLA-B4402	EDMPGSRKF	0.686863	Immunogenicity-Low
						HLA-B1501	RMEEEKVQL	0.647963	Immunogenicity-Low							HLA-B4402	SRGPSPDQY	0.660725	Immunogenicity-Low
						HLA-B1501	SQSGEYTCM	0.596106	Immunogenicity-Low							HLA-B4402	VELETVTSY	0.480719	Non-immunogenicity
						HLA-B1501	SIRAEDTVF	0.725685	Immunogenicity-Low							HLA-B4402	TESVELETV	0.594567	Immunogenicity-Low
						HLA-B1501	LIRAEDTVF	0.699372	Immunogenicity-Low							HLA-B4402	VELETVTSA	0.51059	Immunogenicity-Low
						HLA-B1501	WMKDGQEVL	0.625016	Immunogenicity-Low							HLA-B4402	LET-VTSAY	0.64456	Immunogenicity-Low
						HLA-B1501	GTPPISVSF	0.58362	Immunogenicity-Low							HLA-B4402	SKGPKNVSW	0.662518	Immunogenicity-Low
						HLA-B1501	VTNNNRLAY	0.712194	Immunogenicity-Low							HLA-B4402	SEEITMNTH	0.505233	Immunogenicity-Low
						HLA-B1501	RLAYKVTNL	0.529303	Immunogenicity-Low							HLA-B4402	TESEEI-TM	0.547161	Immunogenicity-Low
						HLA-B1501	GQQFHVKAY	0.550808	Immunogenicity-Low							HLA-B4403	TESPSVXSV	0.6869	Immunogenicity-Low
						HLA-B1501	QEYQHVKAY	0.650368	Immunogenicity-Low							HLA-B4403	AEMTITTQ-	0.549922	Immunogenicity-Low
						HLA-B1501	YQF-HVKAY	0.581738	Immunogenicity-Low							HLA-B4403	REQ-LHWEL	0.547079	Immunogenicity-Low
						HLA-B1501	ILSRTKPDF	0.53132	Immunogenicity-Low							HLA-B4403	AESPVIQTL	0.591641	Immunogenicity-Low
						HLA-B1501	KGGSPITSY	0.48981	Non-immunogenicity							HLA-B4403	AESPVIQTL	0.591641	Immunogenicity-Low
						HLA-B1501	HQI-PQEDY	0.707384	Immunogenicity-Low							HLA-B4403	AESPVIQTL	0.591641	Immunogenicity-Low
						HLA-B1501	YQRRVTNEV	0.66796	Immunogenicity-Low							HLA-B4403	AEGSPVIQT	0.567692	Immunogenicity-Low
						HLA-B1501	ANRNGSGKY	0.644305	Immunogenicity-Low							HLA-B4403	RETNSSERI	0.663221	Immunogenicity-Low
						HLA-B1501	TVSGPGDRY	0.628132	Immunogenicity-Low							HLA-B4403	GETSVSVST	0.612429	Immunogenicity-Low
						HLA-B1501	SGLSPGDRY	0.599842	Immunogenicity-Low							HLA-B4403	TEMESTFSL	0.498863	Non-immunogenicity
						HLA-B1501	LVKGDWNIY	0.686113	Immunogenicity-Low							HLA-B4403	REMESTFSL	0.525361	Immunogenicity-Low
						HLA-B1501	LQWKKPTYH	0.722297	Immunogenicity-Low							HLA-B4403	VEMESTFSL	0.504297	Immunogenicity-Low
						HLA-B1501	HGGSKITGY	0.464901	Non-immunogenicity							HLA-B4403	SEI-TRVEM	0.673117	Immunogenicity-Low
						HLA-B1501	LQW-KKPTY	0.646148	Immunogenicity-Low							HLA-B4403	GEQGI-TSL	0.599997	Immunogenicity-Low
						HLA-B3501	TPEVKKISF	0.610051	Immunogenicity-Low							HLA-B4403	RELQDLLKF	0.685466	Immunogenicity-Low
						HLA-B3501	TPPFDVVWY	0.496116	Non-immunogenicity							HLA-B4403	AERELQDLL	0.745068	Immunogenicity-Low
						HLA-B3501	TP-PFDVVW	0.535464	Immunogenicity-Low							HLA-B4403	RELQDLLKL	0.682129	Immunogenicity-Low
						HLA-B3501	PPFDVVW-Y	0.539152	Immunogenicity-Low							HLA-B4403	TERELQDLL	0.73599	Immunogenicity-Low
						HLA-B3501	VPLPTVSWH	0.557746	Immunogenicity-Low							HLA-B4403	RELQDLLKP	0.626852	Immunogenicity-Low
						HLA-B3501	VPF-RAVPL	0.494856	Non-immunogenicity							HLA-B4403	STTPSTHLF	0.608324	Immunogenicity-Low
						HLA-B3501	VPL-PTVSW	0.646343	Immunogenicity-Low							HLA-B4403	SEADIIRNT	0.632904	Immunogenicity-Low
						HLA-B3501	ELSDRIYWY	0.53831	Immunogenicity-Low							HLA-B4403	SEADISAIR	0.573567	Immunogenicity-Low
						HLA-B3501	LPLDLRGSY	0.647982	Immunogenicity-Low							HLA-B4403	SEADIS-AI	0.621097	Immunogenicity-Low
						HLA-B3501	NPPDPPIKL	0.744061	Immunogenicity-Low							HLA-B4403	SEVPFPMAI	0.680994	Immunogenicity-Low
						HLA-B3501	TPVEARSKY	0.727048	Immunogenicity-Low							HLA-B4403	SEVPFPMAI	0.680994	Immunogenicity-Low
						HLA-B3501	YPVEARSKY	0.737148	Immunogenicity-Low							HLA-B4403	REW-LYWEL	0.645425	Immunogenicity-Low
						HLA-B3501	TGEPVETDY	0.515838	Immunogenicity-Low							HLA-B4403	VESIVIHGF	0.566146	Immunogenicity-Low
						HLA-B3501	EPVETDYPV	0.575839	Immunogenicity-Low							HLA-B4403	VETHSIVIH	0.648026	Immunogenicity-Low
						HLA-B3501	YPVEARSKY	0.737148	Immunogenicity-Low							HLA-B4403	THSIVIHGF	0.519308	Immunogenicity-Low
						HLA-B3501	'-PVEARSKY	0.728906	Immunogenicity-Low							HLA-B4403	EDMPGSRKF	0.686863	Immunogenicity-Low
						HLA-B3501	TPPFKVVWY	0.499828	Non-immunogenicity							HLA-B4403	SRGPSPDQY	0.660725	Immunogenicity-Low
						HLA-B3501	TP-PFKVVW	0.540967	Immunogenicity-Low							HLA-B4403	SELETVTSA	0.547804	Immunogenicity-Low
						HLA-B3501	KPV-VVVKY	0.610752	Immunogenicity-Low							HLA-B4403	VELETVTSY	0.480719	Non-immunogenicity
						HLA-B3501	SLRGGTASF	0.612691	Immunogenicity-Low							HLA-B4403	TESVELETV	0.594567	Immunogenicity-Low
						HLA-B3501	DQEFQISSF	0.553674	Immunogenicity-Low							HLA-B4403	VELETVTSA	0.51059	Immunogenicity-Low
						HLA-B3501	EAGTASTSY	0.55522	Immunogenicity-Low							HLA-B4403	LET-VTSAY	0.64456	Immunogenicity-Low
						HLA-B3501	SPLAEDTVF	0.635787	Immunogenicity-Low							HLA-B4403	SKGPKNVSW	0.662518	Immunogenicity-Low
						HLA-B3501	LIRAEDTVF	0.699372	Immunogenicity-Low							HLA-B4403	SEEITMNTH	0.505233	Immunogenicity-Low
						HLA-B3501	YKSEAGVEM	0.702783	Immunogenicity-Low							HLA-B4403	TESEEI-TM	0.547161	Immunogenicity-Low
						HLA-B3501	EPVQSETVM	0.640305	Immunogenicity-Low							HLA-B5101	APSRGTLTL	0.716739	Immunogenicity-Low
						HLA-B3501	ETVKMVDRF	0.599536	Immunogenicity-Low							HLA-B5101	SPTPVVEFI	0.809863	Immunogenicity-High
						HLA-B3501	EAIFDSSKH	0.638562	Immunogenicity-Low							HLA-B5101	TSSPTTPVV	0.581744	Immunogenicity-Low
						HLA-B3501	DPPETPPIM	0.648819	Immunogenicity-Low							HLA-B5101	SPTTPVVEF	0.776019	Immunogenicity-Low
						HLA-B3501	LPSDRVHIV	0.669336	Immunogenicity-Low							HLA-B5101	SS-PTTPVV	0.61888	Immunogenicity-Low
						HLA-B3501	TPPISVSWF	0.519736	Immunogenicity-Low							HLA-B5101	TTTATSPSV	0.66721	Immunogenicity-Low
						HLA-B3501	TP-PISVSW	0.555575	Immunogenicity-Low							HLA-B5101	SGAEGSPVI	0.642804	Immunogenicity-Low
						HLA-B3501	SPPGPPISR	0.59742	Immunogenicity-Low							HLA-B5101	EGSPVIQTL	0.684037	Immunogenicity-Low
						HLA-B3501	YQF-HVKAY	0.581738	Immunogenicity-Low							HLA-B5101	TPVPSFSTF	0.758521	Immunogenicity-Low
						HLA-B3501	KPEEKVTVL	0.69313	Immunogenicity-Low							HLA-B5101	SSTPVPFSF	0.757538	Immunogenicity-Low
						HLA-B3501	LPTSFVDNV	0.686357	Immunogenicity-Low							HLA-B5101	TPVPFSFST	0.783913	Immunogenicity-Low
						HLA-B3501	DGGSPITSY	0.520114	Immunogenicity-Low							HLA-B5101	VPFSFSTFT	0.604449	Immunogenicity-Low
						HLA-B3501	IPQEDYTAL	0.582511	Immunogenicity-Low							HLA-B5101	VPF-SFSTF	0.680177	Immunogenicity-Low
						HLA-B3501	APHQIPQEY	0.713839	Immunogenicity-Low							HLA-B5101	WPEISTRTM	0.70414	Immunogenicity-Low
						HLA-B3501	IPQEDYTAT	0.593019	Immunogenicity-Low							HLA-B5101	TPKDTTSTM	0.683931	Immunogenicity-Low
						HLA-B3501	EPGTTAWQL	0.570488	Immunogenicity-Low							HLA-B5101	APKDTTSTM	0.727434	Immunogenicity-Low
						HLA-B3501	SPTVAQYLF	0.688529	Immunogenicity-Low							HLA-B5101	VPLYSGCRL	0.617986	Immunogenicity-Low
						HLA-B3501	EPTVAQYLF	0.749125	Immunogenicity-Low							HLA-B5101	LSQ-MTHSI	0.659418	Immunogenicity-Low
						HLA-B3501	EPYNELEVY	0.6946	Immunogenicity-Low							HLA-B5101	SSPPNLCSI	0.701262	Immunogenicity-Low
						HLA-B3501	SGLSPGDRY	0.599842	Immunogenicity-Low							HLA-B5101	SP-PNLCSI	0.813864	Immunogenicity-High
						HLA-B3501	APIDHDLEL	0.640957	Immunogenicity-Low							HLA-B5101	LPSQGITSL	0.748528	Immunogenicity-Low
						HLA-B3501	YPFYAGENM	0.589788	Immunogenicity-Low							HLA-B5101	LPSGE-QGI	0.816089	Immunogenicity-High
						HLA-B3501	IAEDLGHEF	0.660906	Immunogenicity-Low							HLA-B5101	VTSTTFPTL	0.469085	Non-immunogenicity
						HLA-B3501	RPNWTQVSA	0.67946	Immunogenicity-Low							HLA-B5101	TST-TFPTL	0.571533	Immunogenicity-Low
						HLA-B4001	KELEEKVSL	0.681746	Immunogenicity-Low							HLA-B5101	DSLCNFSLL	0.76606	Immunogenicity-Low
						HLA-B4001	EELCEKVSL	0.649257	Immunogenicity-Low							HLA-B5101	FSL-LARRV	0.640758	Immunogenicity-Low
						HLA-B4001	KELELCEKV	0.647858	Immunogenicity-Low							HLA-B5101	TALPTSVLL	0.769767	Immunogenicity-Low
						HLA-B4001	LELCEKVSL	0.61777	Immunogenicity-Low							HLA-B5101	LPTSVLLTT	0.755662	Immunogenicity-Low
						HLA-B4001	SEILTVEAV	0.63252	Immunogenicity-Low							HLA-B5101	TALPT-SVL	0.719835	Immunogenicity-Low
						HLA-B4001	SEILTVEAV	0.63252	Immunogenicity-Low							HLA-B5101	VALPTSVRV	0.621498	Immunogenicity-Low
						HLA-B4001	KETGYIVEY	0.680514	Immunogenicity-Low							HLA-B5101	TALPTSVRV	0.620268	Immunogenicity-Low
						HLA-B4001	IEMSERDEF	0.691809	Immunogenicity-Low							HLA-B5101	LPTSVRVTT	0.789801	Immunogenicity-Low
						HLA-B4001	LEIEE-IEM	0.651612	Immunogenicity-Low							HLA-B5101	'-ALPTSVRV	0.638781	Immunogenicity-Low
						HLA-B4001	SERDEK-EF	0.652084	Immunogenicity-Low							HLA-B5101	IPFADTSTL	0.657244	Immunogenicity-Low
						HLA-B4001	RESEITVET	0.718285	Immunogenicity-Low							HLA-B5101	IPFALDTST	0.664461	Immunogenicity-Low
						HLA-B4001	RESE-RITV	0.762834	Immunogenicity-Low							HLA-B5101	FALDT-STL	0.625108	Immunogenicity-Low
						HLA-B4001	QEYEIRVAL	0.780693	Immunogenicity-Low							HLA-B5101	DASTAFSSL	0.654666	Immunogenicity-Low
						HLA-B4001	QEYEIRVAL	0.780693	Immunogenicity-Low							HLA-B5101	SAVDDTTLF	0.573847	Immunogenicity-Low
						HLA-B4001	TEHQEEIRV	0.621004	Immunogenicity-Low							HLA-B5101	TPLNSSRAV	0.629143	Immunogenicity-Low
						HLA-B4001	QEYEIRVAL	0.780693	Immunogenicity-Low							HLA-B5101	SGV-VTPLV	0.604548	Immunogenicity-Low
						HLA-B4001	QEYEIRVCA	0.786304	Immunogenicity-Low							HLA-B5101	TPLPSSRAV	0.735249	Immunogenicity-Low
						HLA-B4001	TEH-QEYEI	0.693878	Immunogenicity-Low							HLA-B5101	TPLVPSSRA	0.771505	Immunogenicity-Low
						HLA-B4001	YEI-RVCAL	0.660893	Immunogenicity-Low							HLA-B5101	SGV-VTPLV	0.604548	Immunogenicity-Low
						HLA-B4001	YKNGVKIEL	0.693974	Immunogenicity-Low							HLA-B5101	SEVPFPMAI	0.832317	Immunogenicity-High
						HLA-B4001	IELSDRIYW	0.664153	Immunogenicity-Low							HLA-B5101	VPFPMAITS	0.718682	Immunogenicity-Low
						HLA-B4001	GEVETDYPV	0.550589	Immunogenicity-Low							HLA-B5101	FPMAITSRS	0.677385	Immunogenicity-Low
						HLA-B4001	VETDYPVEA	0.716945	Immunogenicity-Low							HLA-B5101	EV-PFPMAI	0.775278	Immunogenicity-Low
						HLA-B4001	FELKPVVVV	0.729803	Immunogenicity-Low							HLA-B5101	VPFPMAIT-	0.737242	Immunogenicity-Low
						HLA-B4001	RELKPVVVY	0.743148	Immunogenicity-Low							HLA-B5101	YS-PVSSTL	0.72666	Immunogenicity-Low
						HLA-B4001	IELKPVVVV	0.711475	Immunogenicity-Low							HLA-B5101	SATPECLLV	0.760012	Immunogenicity-Low
						HLA-B4001	RELKPVVVV	0.75145	Immunogenicity-Low							HLA-B5101	TP-ECLLVV	0.67231	Immunogenicity-Low
						HLA-B4001	REL-KPVVV	0.747788	Immunogenicity-Low							HLA-B5101	LPFGHITSA	0.769154	Immunogenicity-Low
						HLA-B4001	VEDQQISSF	0.613631	Immunogenicity-Low							HLA-B5101	LPFCIGHIT	0.640194	Immunogenicity-Low
						HLA-B4001	VED-QEFQI	0.712734	Immunogenicity-Low							HLA-B5101	LPFCIGH-I	0.621038	Immunogenicity-Low
						HLA-B4001	QEF-QISSF	0.683061	Immunogenicity-Low							HLA-B5101	IGH-ITSAV	0.710665	Immunogenicity-Low
						HLA-B4001	MEEEKVQLT	0.656037	Immunogenicity-Low							HLA-B5101	HGFPH-PEM	0.769063	Immunogenicity-Low
						HLA-B4001	EEKVQLTKV	0.660652	Immunogenicity-Low							HLA-B5101	TPLTTTWTI	0.544833	Immunogenicity-Low
						HLA-B4001	ME-EEKVQL	0.690628	Immunogenicity-Low							HLA-B5101	TPLTTTWTV	0.544669	Immunogenicity-Low
						HLA-B4001	YEAEIQSSL	0.678841	Immunogenicity-Low							HLA-B5101	TPLTTTWTC	0.548557	Immunogenicity-Low
						HLA-B4001	REAEIQSSL	0.675421	Immunogenicity-Low							HLA-B5101	TARVLQSLL	0.82231	Immunogenicity-High
						HLA-B4001	REAEIQSSL	0.675421	Immunogenicity-Low							HLA-B5101	TAR-VLQSL	0.79861	Immunogenicity-Low
						HLA-B4001	DEAEIQSSL	0.670065	Immunogenicity-Low							HLA-B5101	TPLTSTFSI	0.644142	Immunogenicity-Low
						HLA-B4001	'-EAEIQSSL	0.662389	Immunogenicity-Low							HLA-B5101	TSTPLTSTF	0.786299	Immunogenicity-Low
						HLA-B4001	GEGPPGDTV	0.541785	Immunogenicity-Low							HLA-B5101	TPATSTP-L	0.63929	Immunogenicity-Low
						HLA-B4001	SEAGVEMEV	0.62931	Immunogenicity-Low							HLA-B5101	STTIPTLTV	0.844692	Immunogenicity-High
						HLA-B4001	VEMEVGVSI	0.62212	Immunogenicity-Low							HLA-B5101	TTIPT-LTV	0.751097	Immunogenicity-Low
						HLA-B4001	GEMKKEVGV	0.570057	Immunogenicity-Low							HLA-B5101	FPSAASHVL	0.702148	Immunogenicity-Low
						HLA-B4001	YKSEAGVEM	0.706688	Immunogenicity-Low							HLA-B5101	FGPSAASHV	0.713574	Immunogenicity-Low
						HLA-B4001	VEMKKEVGV	0.583897	Immunogenicity-Low							HLA-B5101	GPSAASHVL	0.649659	Immunogenicity-Low
						HLA-B4001	KESASFDAI	0.689439	Immunogenicity-Low							HLA-B5101	SAASHVLIL	0.713724	Immunogenicity-Low
						HLA-B4001	GEQSETVKM	0.660923	Immunogenicity-Low							HLA-B5101	SAA-SHVLI	0.647033	Immunogenicity-Low
						HLA-B4001	SEVKMVDRF	0.660037	Immunogenicity-Low							HLA-B5101	MPTHVAQSL	0.762251	Immunogenicity-Low
						HLA-B4001	GEPVQSETV	0.570733	Immunogenicity-Low							HLA-B5101	SPTHVAQSL	0.74741	Immunogenicity-Low
						HLA-B4001	FDSSKHIIL	0.595005	Immunogenicity-Low							HLA-B5101	GPSPDQYTM	0.593868	Immunogenicity-Low
						HLA-B4001	GERRPTAIW	0.698391	Immunogenicity-Low							HLA-B5101	DQYTMSQDI	0.776394	Immunogenicity-Low
						HLA-B4001	GERRP-TAI	0.706727	Immunogenicity-Low							HLA-B5101	TPSSTSPTI	0.63459	Immunogenicity-Low
						HLA-B4001	QEVLPSVHI	0.772861	Immunogenicity-Low							HLA-B5101	SSL-TSPTI	0.567942	Immunogenicity-Low
						HLA-B4001	GEVLPSDRV	0.698937	Immunogenicity-Low							HLA-B5101	ESVEL-ETV	0.724452	Immunogenicity-Low
						HLA-B4001	QEVLPSDRV	0.700433	Immunogenicity-Low							HLA-B5101	SAPKTHSPI	0.534999	Immunogenicity-Low
						HLA-B4001	VEKLKNANI	0.694864	Immunogenicity-Low							HLA-B5101	IPSYTAATV	0.654971	Immunogenicity-Low
						HLA-B4001	GEEYRFRVV	0.613635	Immunogenicity-Low							HLA-B5101	TAA-TVPFM	0.603947	Immunogenicity-Low
						HLA-B4001	EEYRFRVVA	0.73886	Immunogenicity-Low							HLA-B5101	LPFSSFPVV	0.681971	Immunogenicity-Low
						HLA-B4001	GEYQFHVKA	0.698243	Immunogenicity-Low							HLA-B5101	FSSFPVEEV	0.82684	Immunogenicity-High
						HLA-B4001	QEYQFHVAY	0.713017	Immunogenicity-Low							HLA-B5101	SSFPVEEVI	0.772174	Immunogenicity-Low
						HLA-B4001	QEYQFHVKA	0.700073	Immunogenicity-Low							HLA-B5101	FPVEEVIST	0.703243	Immunogenicity-Low
						HLA-B4001	KEEKVTVLI	0.709784	Immunogenicity-Low							HLA-B5101	LPFSSFP-V	0.646817	Immunogenicity-Low
						HLA-B4001	PEEKVTVLI	0.6841	Immunogenicity-Low							HLA-B5101	SSFPV-EEV	0.785812	Immunogenicity-Low
						HLA-B4001	DENLPTSFV	0.679742	Immunogenicity-Low							HLA-B5401	APSRGTLTL	0.715923	Immunogenicity-Low
						HLA-B4001	DEN-LPTSF	0.64153	Immunogenicity-Low							HLA-B5401	ETSPSVXSV	0.795042	Immunogenicity-Low
						HLA-B4001	IEDGDVITI	0.669927	Immunogenicity-Low							HLA-B5401	SPSVXSVGP	0.664325	Immunogenicity-Low
						HLA-B4001	GEDGITIQV	0.657178	Immunogenicity-Low							HLA-B5401	SPTTPVVEI	0.782619	Immunogenicity-Low
						HLA-B4001	VEDGDVITI	0.680536	Immunogenicity-Low							HLA-B5401	TSSPTTPVV	0.625792	Immunogenicity-Low
						HLA-B4001	GEDGDVITI	0.668188	Immunogenicity-Low							HLA-B5401	SPTTPVVEF	0.789893	Immunogenicity-Low
						HLA-B4001	IEDYTATGL	0.564083	Immunogenicity-Low							HLA-B5401	VPTSTTTTA	0.767016	Immunogenicity-Low
						HLA-B4001	QEDYTATGL	0.578496	Immunogenicity-Low							HLA-B5401	VPTSTTTTT	0.772123	Immunogenicity-Low
						HLA-B4001	VEEPGTTAW	0.627947	Immunogenicity-Low							HLA-B5401	VPTSTTETT	0.749155	Immunogenicity-Low
						HLA-B4001	REPGTTQLV	0.646945	Immunogenicity-Low							HLA-B5401	FTSSIKTKA	0.662357	Immunogenicity-Low
						HLA-B4001	VEKEPGTTA	0.688798	Immunogenicity-Low							HLA-B5401	IPKSSTTTT	0.704266	Immunogenicity-Low
						HLA-B4001	REPGTAWQL	0.605289	Immunogenicity-Low							HLA-B5401	IPKSSTTTR	0.662198	Immunogenicity-Low
						HLA-B4001	RE-PGTTAW	0.65185	Immunogenicity-Low							HLA-B5401	SPVPFSFST	0.786422	Immunogenicity-Low
						HLA-B4001	GEYQVTNEV	0.723268	Immunogenicity-Low							HLA-B5401	TPVPFSFST	0.786284	Immunogenicity-Low
						HLA-B4001	SEPTVAQLF	0.583189	Immunogenicity-Low							HLA-B5401	VPFSTFTTT	0.701505	Immunogenicity-Low
						HLA-B4001	SEPTVAQYL	0.559715	Immunogenicity-Low							HLA-B5401	SPVPFSFST	0.786422	Immunogenicity-Low
						HLA-B4001	VENDFASIL	0.674681	Immunogenicity-Low							HLA-B5401	TPVPFFSTF	0.770383	Immunogenicity-Low
						HLA-B4001	VENTDFASI	0.66564	Immunogenicity-Low							HLA-B5401	VPFSSTFTT	0.6739	Immunogenicity-Low
						HLA-B4001	IESEPYNEL	0.660077	Immunogenicity-Low							HLA-B5401	TPVPFSFST	0.786284	Immunogenicity-Low
						HLA-B4001	FEEPNELEV	0.657136	Immunogenicity-Low							HLA-B5401	VPFSFSTFT	0.65177	Immunogenicity-Low
						HLA-B4001	EEPYNELEV	0.649823	Immunogenicity-Low							HLA-B5401	FSFSTFTTT	0.655853	Immunogenicity-Low
						HLA-B4001	FE-EPYNEL	0.70155	Immunogenicity-Low							HLA-B5401	VPF-SFSTF	0.656679	Immunogenicity-Low
						HLA-B4001	SECQYTVSL	0.672694	Immunogenicity-Low							HLA-B5401	WPEISTRTM	0.755567	Immunogenicity-Low
						HLA-B4001	GELDDRVEI	0.711819	Immunogenicity-Low							HLA-B5401	APKDTTSTM	0.725902	Immunogenicity-Low
						HLA-B4001	AEAKPNEEA	0.648417	Immunogenicity-Low							HLA-B5401	NSSERISSA	0.669083	Immunogenicity-Low
						HLA-B4001	LEAPIDHDL	0.534272	Immunogenicity-Low							HLA-B5401	LPQGHSPSS	0.78468	Immunogenicity-Low
						HLA-B4001	GEEYIFRVV	0.641582	Immunogenicity-Low							HLA-B5401	TPQGHSPST	0.76698	Immunogenicity-Low
						HLA-B4001	EEYIFRVVA	0.799287	Immunogenicity-Low							HLA-B5401	SPSNILLTP	0.745683	Immunogenicity-Low
						HLA-B4001	EEY-IFRVV	0.651635	Immunogenicity-Low							HLA-B5401	TPQGHSPSS	0.762914	Immunogenicity-Low
						HLA-B4001	NEIASGPKC	0.602857	Immunogenicity-Low							HLA-B5401	LPSEQGITS	0.748025	Immunogenicity-Low
						HLA-B4001	KEEEKIFQL	0.661897	Immunogenicity-Low							HLA-B5401	LPSGEQGIT	0.738375	Immunogenicity-Low
						HLA-B4001	EEVEKIFQL	0.665141	Immunogenicity-Low							HLA-B5401	TPTSVLLTT	0.780959	Immunogenicity-Low
						HLA-B4001	KEEVKEKIF	0.718233	Immunogenicity-Low							HLA-B5401	APTSVLLTT	0.798119	Immunogenicity-Low
						HLA-B4001	KE-EVKEKI	0.691544	Immunogenicity-Low							HLA-B5401	LPTSVLTTT	0.778545	Immunogenicity-Low
						HLA-B4001	KESRAKLEL	0.606094	Immunogenicity-Low							HLA-B5401	TALPTSVLL	0.683838	Immunogenicity-Low
						HLA-B4001	DESRAKLEL	0.608011	Immunogenicity-Low							HLA-B5401	LPTSVLLTT	0.786648	Immunogenicity-Low
						HLA-B4001	KDKESRAKL	0.755584	Immunogenicity-Low							HLA-B5401	TPTSVRVTT	0.83764	Immunogenicity-High
						HLA-B4001	KESRAKLEL	0.606094	Immunogenicity-Low							HLA-B5401	APTSVRVTT	0.844294	Immunogenicity-High
						HLA-B4001	KDDEGKYPF	0.554273	Immunogenicity-Low							HLA-B5401	LPTSVVTTT	0.773409	Immunogenicity-Low
						HLA-B4001	MEDLGHGEF	0.597929	Immunogenicity-Low							HLA-B5401	TALPTSVRV	0.583658	Immunogenicity-Low
						HLA-B4001	AEDLGHFGI	0.53638	Immunogenicity-Low							HLA-B5401	LPTSVRVTT	0.843089	Immunogenicity-High
						HLA-B4001	IEDLGHGEF	0.606432	Immunogenicity-Low							HLA-B5401	IPFALTSTL	0.663866	Immunogenicity-Low
						HLA-B4001	AEDLGHGEF	0.603939	Immunogenicity-Low							HLA-B5401	IPFALDTST	0.646649	Immunogenicity-Low
						HLA-B4001	AELKDNVEV	0.714492	Immunogenicity-Low							HLA-B5401	DASTAFSSL	0.649448	Immunogenicity-Low
						HLA-B4001	RETPNWTQV	0.642773	Immunogenicity-Low							HLA-B5401	SPSSLSSPT	0.62814	Immunogenicity-Low
						HLA-B4001	GELPSRQVV	0.66781	Immunogenicity-Low							HLA-B5401	VPLVNSSRA	0.660899	Immunogenicity-Low
						HLA-B4001	GESLPSRQV	0.681444	Immunogenicity-Low							HLA-B5401	TPLNSSRAV	0.715848	Immunogenicity-Low
						HLA-B4402	KELEEKVSL	0.637902	Immunogenicity-Low							HLA-B5401	TPLVNSSRA	0.67079	Immunogenicity-Low
						HLA-B4402	EELCEKVSL	0.586516	Immunogenicity-Low							HLA-B5401	VPLVPSSRA	0.775266	Immunogenicity-Low
						HLA-B4402	KELELCEKV	0.631471	Immunogenicity-Low							HLA-B5401	VPLVPSSRA	0.775266	Immunogenicity-Low
						HLA-B4402	LELCEKVSL	0.542267	Immunogenicity-Low							HLA-B5401	TPLPSSRAV	0.78527	Immunogenicity-Low
						HLA-B4402	SEILTVEAV	0.606669	Immunogenicity-Low							HLA-B5401	VPSSAVTST	0.752644	Immunogenicity-Low
						HLA-B4402	GETGYIVEY	0.634708	Immunogenicity-Low							HLA-B5401	TPLVPSSRA	0.775351	Immunogenicity-Low
						HLA-B4402	SETGYIVEY	0.6722	Immunogenicity-Low							HLA-B5401	VPSSRAVTS	0.720921	Immunogenicity-Low
						HLA-B4402	KETGYIVEY	0.666736	Immunogenicity-Low							HLA-B5401	SPFPMAITS	0.762702	Immunogenicity-Low
						HLA-B4402	VDKTSRTNW	0.746108	Immunogenicity-Low							HLA-B5401	VPFPMAITS	0.75595	Immunogenicity-Low
						HLA-B4402	RET-SRTNW	0.737418	Immunogenicity-Low							HLA-B5401	EPFPMAITS	0.791155	Immunogenicity-Low
						HLA-B4402	IEMSERKEF	0.700292	Immunogenicity-Low							HLA-B5401	VPFPMAITS	0.75595	Immunogenicity-Low
						HLA-B4402	SERDE-KEF	0.702101	Immunogenicity-Low							HLA-B5401	FPMAITSRS	0.679175	Immunogenicity-Low
						HLA-B4402	VEMQGSKKW	0.587541	Immunogenicity-Low							HLA-B5401	VPF-PMAIT	0.733115	Immunogenicity-Low
						HLA-B4402	EQTKGSKKW	0.680962	Immunogenicity-Low							HLA-B5401	FPMAITSR-	0.696453	Immunogenicity-Low
						HLA-B4402	MQTKGSKKW	0.683483	Immunogenicity-Low							HLA-B5401	SPVMTSYSP	0.598695	Immunogenicity-Low
						HLA-B4402	VEDVAGAQW	0.723367	Immunogenicity-Low							HLA-B5401	SPVMTSYSV	0.650157	Immunogenicity-Low
						HLA-B4402	RRDVAGAQW	0.714979	Immunogenicity-Low							HLA-B5401	SPVMTSYSP	0.598695	Immunogenicity-Low
						HLA-B4402	RDV-AGAQW	0.724578	Immunogenicity-Low							HLA-B5401	TSYSPVSST	0.707587	Immunogenicity-Low
						HLA-B4402	RESETVETH	0.623663	Immunogenicity-Low							HLA-B5401	TPECLLVVT	0.731651	Immunogenicity-Low
						HLA-B4402	SERITVETH	0.659559	Immunogenicity-Low							HLA-B5401	LPFGHITSA	0.786687	Immunogenicity-Low
						HLA-B4402	RESERI-TV	0.602733	Immunogenicity-Low							HLA-B5401	QPFCIGHIT	0.735508	Immunogenicity-Low
						HLA-B4402	CEVDGKKHI	0.598756	Immunogenicity-Low							HLA-B5401	LPFIGHITS	0.715124	Immunogenicity-Low
						HLA-B4402	RAVPPTVSW	0.578119	Immunogenicity-Low							HLA-B5401	LPFCIGHIT	0.730313	Immunogenicity-Low
						HLA-B4402	AVPLPTVSW	0.595358	Immunogenicity-Low							HLA-B5401	FCIGHITSA	0.703342	Immunogenicity-Low
						HLA-B4402	TEHQEYIRV	0.603425	Immunogenicity-Low							HLA-B5401	LPFCIGH-I	0.686131	Immunogenicity-Low
						HLA-B4402	QEYEIRVAL	0.755188	Immunogenicity-Low							HLA-B5401	TPLTTTWTV	0.608921	Immunogenicity-Low
						HLA-B4402	QEYEIRVCA	0.777989	Immunogenicity-Low							HLA-B5401	TPLTTTWTC	0.60754	Immunogenicity-Low
						HLA-B4402	NES-CLLTW	0.580888	Immunogenicity-Low							HLA-B5401	CVIEHSTQA	0.613578	Immunogenicity-Low
						HLA-B4402	VELSDRIYW	0.665186	Immunogenicity-Low							HLA-B5401	TPATPLTST	0.786993	Immunogenicity-Low
						HLA-B4402	IELSDRIYW	0.663562	Immunogenicity-Low							HLA-B5401	TPASTPLTS	0.751139	Immunogenicity-Low
						HLA-B4402	KELSDRIYW	0.715785	Immunogenicity-Low							HLA-B5401	SPLTSTFSP	0.63535	Immunogenicity-Low
						HLA-B4402	IESDRIYWY	0.507165	Immunogenicity-Low							HLA-B5401	TPATSTPLT	0.666005	Immunogenicity-Low
						HLA-B4402	IELSDRIYW	0.663562	Immunogenicity-Low							HLA-B5401	TPLTSTFSP	0.640244	Immunogenicity-Low
						HLA-B4402	IELSD-RIY	0.622081	Immunogenicity-Low							HLA-B5401	FPSAASHVL	0.739936	Immunogenicity-Low
						HLA-B4402	'-ELSDRIYW	0.68139	Immunogenicity-Low							HLA-B5401	GPSAASHVL	0.666576	Immunogenicity-Low
						HLA-B4402	SDR-IYWYW	0.722387	Immunogenicity-Low							HLA-B5401	MPTHVAQSL	0.706176	Immunogenicity-Low
						HLA-B4402	LELDLRGSY	0.666078	Immunogenicity-Low							HLA-B5401	ATMSPTHVA	0.63513	Immunogenicity-Low
						HLA-B4402	PELDLRGSY	0.623931	Immunogenicity-Low							HLA-B5401	SPTHVAQSL	0.710525	Immunogenicity-Low
						HLA-B4402	CENQGGESW	0.630991	Immunogenicity-Low							HLA-B5401	GPSPDQYTM	0.721405	Immunogenicity-Low
						HLA-B4402	CENQGGESW	0.630991	Immunogenicity-Low							HLA-B5401	MSTMVSTPA	0.66986	Immunogenicity-Low
						HLA-B4402	CENQGGESW	0.630991	Immunogenicity-Low							HLA-B5401	TPSSLTPTI	0.589098	Immunogenicity-Low
						HLA-B4402	ENQGGESEW	0.59168	Immunogenicity-Low							HLA-B5401	TPSSLTSPT	0.635593	Immunogenicity-Low
						HLA-B4402	TDYPVRSKY	0.775646	Immunogenicity-Low							HLA-B5401	LTSPTIMAA	0.697916	Immunogenicity-Low
						HLA-B4402	VETDYPVEA	0.691209	Immunogenicity-Low							HLA-B5401	APHSPITPP	0.652665	Immunogenicity-Low
						HLA-B4402	RELKPVVKY	0.705876	Immunogenicity-Low							HLA-B5401	APKTHPITP	0.744543	Immunogenicity-Low
						HLA-B4402	RELKPVVVV	0.708516	Immunogenicity-Low							HLA-B5401	APKTHSPIT	0.746165	Immunogenicity-Low
						HLA-B4402	VEDQQISSF	0.606396	Immunogenicity-Low							HLA-B5401	GPKNVSWTS	0.59212	Immunogenicity-Low
						HLA-B4402	EDQEFQISF	0.63747	Immunogenicity-Low							HLA-B5401	SPSYTAATV	0.635044	Immunogenicity-Low
						HLA-B4402	DQEFQISSF	0.555608	Immunogenicity-Low							HLA-B5401	IPYTAATVP	0.666662	Immunogenicity-Low
						HLA-B4402	QEF-QISSF	0.698772	Immunogenicity-Low							HLA-B5401	TSSIPSYTA	0.740097	Immunogenicity-Low
						HLA-B4402	EEEKVQLKV	0.694808	Immunogenicity-Low							HLA-B5401	SSIPSYTAA	0.789454	Immunogenicity-Low
						HLA-B4402	EEEKVQLTK	0.633029	Immunogenicity-Low							HLA-B5401	IPSYTAATV	0.64421	Immunogenicity-Low
						HLA-B4402	EEKVQLTKV	0.638021	Immunogenicity-Low							HLA-B5401	SPNLSSTAG	0.695594	Immunogenicity-Low
						HLA-B4402	ME-EEKVQL	0.644681	Immunogenicity-Low							HLA-B5401	SPN-LSSTA	0.665869	Immunogenicity-Low
						HLA-B4402	NEAGTASTY	0.580198	Immunogenicity-Low							HLA-B5401	LPFSPVEEV	0.765306	Immunogenicity-Low
						HLA-B4402	YEAEIQSSL	0.611482	Immunogenicity-Low							HLA-B5401	SPVEEVIST	0.722952	Immunogenicity-Low
						HLA-B4402	REAEIQSSL	0.629415	Immunogenicity-Low							HLA-B5401	LPFSFPVEE	0.710787	Immunogenicity-Low
						HLA-B4402	DEAEIQSSL	0.609757	Immunogenicity-Low							HLA-B5401	SPVEEVIST	0.722952	Immunogenicity-Low
						HLA-B4402	SEAGVKKEV	0.553107	Immunogenicity-Low							HLA-B5401	LPFSSFPVE	0.659844	Immunogenicity-Low
						HLA-B4402	VEMEVGVSI	0.618302	Immunogenicity-Low							HLA-B5401	FSSFPVEEV	0.778725	Immunogenicity-Low
						HLA-B4402	SEAGVEMKK	0.601135	Immunogenicity-Low							HLA-B5401	FPVEEVIST	0.717991	Immunogenicity-Low
						HLA-B4402	VEMKKEVGV	0.494431	Non-immunogenicity							HLA-B5401	LPFSSFP-V	0.69569	Immunogenicity-Low
						HLA-B4402	GEQSETVKM	0.628217	Immunogenicity-Low							HLA-B5401	FPVEEVIS-	0.713654	Immunogenicity-Low
						HLA-B4402	SEVKMVDRF	0.620897	Immunogenicity-Low							HLA-B5701	TSSPPVVEF	0.400673	Non-immunogenicity
						HLA-B4402	AERRPTAIW	0.675723	Immunogenicity-Low							HLA-B5701	SSTTPVVEF	0.466422	Non-immunogenicity
						HLA-B4402	TERRPTAIW	0.668507	Immunogenicity-Low							HLA-B5701	KTKAAEMTI	0.512204	Immunogenicity-Low
						HLA-B4402	GERRPTAIW	0.676812	Immunogenicity-Low							HLA-B5701	PGLDEQLHW	0.360587	Non-immunogenicity
						HLA-B4402	GERRPTAIW	0.676812	Immunogenicity-Low							HLA-B5701	GLDREQLHW	0.468063	Non-immunogenicity
						HLA-B4402	'-ERRPTAIW	0.6716	Immunogenicity-Low							HLA-B5701	SSTPVPFSF	0.519368	Immunogenicity-Low
						HLA-B4402	QEVSDRVHI	0.703014	Immunogenicity-Low							HLA-B5701	SSTPVPFSF	0.519368	Immunogenicity-Low
						HLA-B4402	QEVLPSRVH	0.74165	Immunogenicity-Low							HLA-B5701	ST-PVPFSF	0.525771	Immunogenicity-Low
						HLA-B4402	QEVLPSDRV	0.685479	Immunogenicity-Low							HLA-B5701	TSRTSNRSW	0.599781	Immunogenicity-Low
						HLA-B4402	VEKLKNANI	0.716314	Immunogenicity-Low							HLA-B5701	STSYNNRSW	0.551138	Immunogenicity-Low
						HLA-B4402	GEEYRFRVV	0.593338	Immunogenicity-Low							HLA-B5701	RTSYNNRSW	0.550751	Immunogenicity-Low
						HLA-B4402	EEYRFRVVA	0.753886	Immunogenicity-Low							HLA-B5701	RTSYNNRSW	0.550751	Immunogenicity-Low
						HLA-B4402	EEY-RFRVV	0.680601	Immunogenicity-Low							HLA-B5701	TSY-NNRSW	0.53661	Immunogenicity-Low
						HLA-B4402	GTPPISVSW	0.608473	Immunogenicity-Low							HLA-B5701	KNTSVVPLY	0.574445	Immunogenicity-Low
						HLA-B4402	QEYQHVKAY	0.717908	Immunogenicity-Low							HLA-B5701	TSVSVSTSF	0.4349	Non-immunogenicity
						HLA-B4402	QEYQHVKAY	0.717908	Immunogenicity-Low							HLA-B5701	TSVSVSTSF	0.4349	Non-immunogenicity
						HLA-B4402	QEYQHVKAY	0.717908	Immunogenicity-Low							HLA-B5701	VSVSTSDFF	0.454123	Non-immunogenicity
						HLA-B4402	QEYQFHVKA	0.693376	Immunogenicity-Low							HLA-B5701	ITRVEMETF	0.539644	Immunogenicity-Low
						HLA-B4402	EEK-VTVLI	0.656482	Immunogenicity-Low							HLA-B5701	ISGTVTTTF	0.367115	Non-immunogenicity
						HLA-B4402	RDDELPTSF	0.62804	Immunogenicity-Low							HLA-B5701	VTSTTFPTL	0.262036	Non-immunogenicity
						HLA-B4402	DDENLPTSF	0.581317	Immunogenicity-Low							HLA-B5701	TALPTSVLL	0.449458	Non-immunogenicity
						HLA-B4402	DENLPTSFV	0.649771	Immunogenicity-Low							HLA-B5701	ATSKIPFAL	0.539529	Immunogenicity-Low
						HLA-B4402	DEN-LPTSF	0.604076	Immunogenicity-Low							HLA-B5701	FSSPSTHLF	0.415803	Non-immunogenicity
						HLA-B4402	GEDGDVITI	0.624462	Immunogenicity-Low							HLA-B5701	SSTPSTHLF	0.473353	Non-immunogenicity
						HLA-B4402	KDGGPITSY	0.57727	Immunogenicity-Low							HLA-B5701	STTPSTHLF	0.474231	Non-immunogenicity
						HLA-B4402	APHQIPQEY	0.720426	Immunogenicity-Low							HLA-B5701	TT-PSTHLF	0.424399	Non-immunogenicity
						HLA-B4402	QEDYTATGL	0.426626	Non-immunogenicity							HLA-B5701	TSVDDTTLF	0.356211	Non-immunogenicity
						HLA-B4402	STDSMEVQW	0.663917	Immunogenicity-Low							HLA-B5701	TTFTSNPAF	0.487182	Non-immunogenicity
						HLA-B4402	TDS-MEVQW	0.651821	Immunogenicity-Low							HLA-B5701	SAVDDTTLF	0.342703	Non-immunogenicity
						HLA-B4402	VEEPGTTAW	0.583686	Immunogenicity-Low							HLA-B5701	RTSGSPSSL	0.550505	Immunogenicity-Low
						HLA-B4402	EKREPGTTW	0.711082	Immunogenicity-Low							HLA-B5701	KSTEPGTSL	0.604949	Immunogenicity-Low
						HLA-B4402	REGTTAWQL	0.516536	Immunogenicity-Low							HLA-B5701	ASISSEVPF	0.403362	Non-immunogenicity
						HLA-B4402	KREPGTTAW	0.635658	Immunogenicity-Low							HLA-B5701	ISSEVPFPM	0.553179	Immunogenicity-Low
						HLA-B4402	RE-PGTTAW	0.641235	Immunogenicity-Low							HLA-B5701	MTSPVSSTL	0.509423	Immunogenicity-Low
						HLA-B4402	VEDKEAAEW	0.642888	Immunogenicity-Low							HLA-B5701	TSYPVSSTL	0.562253	Immunogenicity-Low
						HLA-B4402	EDKEAAAEW	0.676251	Immunogenicity-Low							HLA-B5701	LSSPVMTSY	0.472232	Non-immunogenicity
						HLA-B4402	DKEAAADEW	0.71268	Immunogenicity-Low							HLA-B5701	ATSQLPFCI	0.569412	Immunogenicity-Low
						HLA-B4402	KEA-AADEW	0.675712	Immunogenicity-Low							HLA-B5701	KSLNREWLY	0.495052	Non-immunogenicity
						HLA-B4402	SEPTVAQLF	0.681355	Immunogenicity-Low							HLA-B5701	SLNREWLYW	0.523372	Immunogenicity-Low
						HLA-B4402	SEPTVAQYL	0.636345	Immunogenicity-Low							HLA-B5701	KSPGLNREW	0.563241	Immunogenicity-Low
						HLA-B4402	SE-PTVAQY	0.676657	Immunogenicity-Low							HLA-B5701	GLNREWLYW	0.437888	Non-immunogenicity
						HLA-B4402	EENQQLSHI	0.680654	Immunogenicity-Low							HLA-B5701	LNREW-LYW	0.460412	Non-immunogenicity
						HLA-B4402	EENQLSNEH	0.690819	Immunogenicity-Low							HLA-B5701	ETHSIVIHF	0.539728	Immunogenicity-Low
						HLA-B4402	IESEPYNEL	0.618739	Immunogenicity-Low							HLA-B5701	HSI-VIHGF	0.448196	Non-immunogenicity
						HLA-B4402	NELEVEP-Y	0.624051	Immunogenicity-Low							HLA-B5701	TTARVLQSL	0.438056	Non-immunogenicity
						HLA-B4402	GRAAPEVTW	0.699606	Immunogenicity-Low							HLA-B5701	ATSPLTSTF	0.488968	Non-immunogenicity
						HLA-B4402	SECQYTVSL	0.616152	Immunogenicity-Low							HLA-B5701	TSTPLTSTF	0.571075	Immunogenicity-Low
						HLA-B4402	GELDDRVEI	0.694799	Immunogenicity-Low							HLA-B5701	SASHVLILF	0.506364	Immunogenicity-Low
						HLA-B4402	AEAKPNEEA	0.554896	Immunogenicity-Low							HLA-B5701	AASHVLILF	0.515001	Immunogenicity-Low
						HLA-B4402	GEEYIFRVV	0.655718	Immunogenicity-Low							HLA-B5701	ASH-VLILF	0.51458	Immunogenicity-Low
						HLA-B4402	EEYIFRVVA	0.807195	Immunogenicity-High							HLA-B5701	LTNGITELY	0.440082	Non-immunogenicity
						HLA-B4402	EEY-IFRVV	0.728056	Immunogenicity-Low							HLA-B5701	KSTSVGALY	0.542211	Immunogenicity-Low
						HLA-B4402	NEIASGPKC	0.606759	Immunogenicity-Low							HLA-B5701	ISKGPNVSW	0.510086	Immunogenicity-Low
						HLA-B4402	RELVKGD-W	0.691472	Immunogenicity-Low							HLA-B5701	ISKGPNVSW	0.510086	Immunogenicity-Low
						HLA-B4402	KEEEKIFQL	0.6058	Immunogenicity-Low							HLA-B5701	ISKPKNVSW	0.409622	Non-immunogenicity
						HLA-B4402	EEVKEKIQL	0.636121	Immunogenicity-Low							HLA-B5701	KG-PKNVSW	0.463557	Non-immunogenicity
						HLA-B4402	KEEVKEKIF	0.703474	Immunogenicity-Low							HLA-B5701	ISTSSIPSY	0.491362	Non-immunogenicity
						HLA-B4402	KE-EVKEKI	0.671234	Immunogenicity-Low							HLA-B5701	YTAATVPFM	0.459933	Non-immunogenicity
						HLA-B4402	EEVKE-KIF	0.641547	Immunogenicity-Low							HLA-B5701	SSFPVEEVI	0.536036	Immunogenicity-Low
						HLA-B4402	DESRAKLEL	0.639927	Immunogenicity-Low							HLA-B5701	LTLPF-SSF	0.503109	Immunogenicity-Low
						HLA-B4402	KESRAKLEL	0.639049	Immunogenicity-Low
						HLA-B4402	KDDEGKYPF	0.504922	Immunogenicity-Low
						HLA-B4402	DEG-KYPFY	0.644582	Immunogenicity-Low
						HLA-B4402	MEDLGHGEF	0.529076	Immunogenicity-Low
						HLA-B4402	IEDLGHGEF	0.538337	Immunogenicity-Low
						HLA-B4402	AEDLGHGEF	0.527211	Immunogenicity-Low
						HLA-B4402	AENKDNVEV	0.641217	Immunogenicity-Low
						HLA-B4402	NKDNVEVQW	0.691899	Immunogenicity-Low
						HLA-B4402	KDN-VEVQW	0.679531	Immunogenicity-Low
						HLA-B4402	AENIAGTGK	0.66955	Immunogenicity-Low
						HLA-B4402	VDEDVTITW	0.614926	Immunogenicity-Low
						HLA-B4402	DEDKVTITW	0.674249	Immunogenicity-Low
						HLA-B4402	DEDKVTITW	0.674249	Immunogenicity-Low
						HLA-B4402	EDRKVTITW	0.713002	Immunogenicity-Low
						HLA-B4402	RET-SRPNW	0.703954	Immunogenicity-Low
						HLA-B4402	GESLPSRQV	0.724136	Immunogenicity-Low
						HLA-B4403	KELEEKVSL	0.637902	Immunogenicity-Low
						HLA-B4403	KELELCEKV	0.631471	Immunogenicity-Low
						HLA-B4403	LELCEKVSL	0.542267	Immunogenicity-Low
						HLA-B4403	SEILTVEAV	0.606669	Immunogenicity-Low
						HLA-B4403	GETGYIVEY	0.634708	Immunogenicity-Low
						HLA-B4403	SETGYIVEY	0.6722	Immunogenicity-Low
						HLA-B4403	KETGYIVEY	0.666736	Immunogenicity-Low
						HLA-B4403	KETGYIVEY	0.666736	Immunogenicity-Low
						HLA-B4403	'-ETGYIVEY	0.675835	Immunogenicity-Low
						HLA-B4403	RET-SRTNW	0.737418	Immunogenicity-Low
						HLA-B4403	IEMSEEKEF	0.617417	Immunogenicity-Low
						HLA-B4403	SERDE-KEF	0.702101	Immunogenicity-Low
						HLA-B4403	VEMQGSKKW	0.587541	Immunogenicity-Low
						HLA-B4403	EQTKGSKKW	0.680962	Immunogenicity-Low
						HLA-B4403	MQTKGSKKW	0.683483	Immunogenicity-Low
						HLA-B4403	VEDVAGAQW	0.723367	Immunogenicity-Low
						HLA-B4403	RRDVAGAQW	0.714979	Immunogenicity-Low
						HLA-B4403	RDV-AGAQW	0.724578	Immunogenicity-Low
						HLA-B4403	SERITVETH	0.659559	Immunogenicity-Low
						HLA-B4403	AVPLPTVSW	0.595358	Immunogenicity-Low
						HLA-B4403	QEYEIRVAL	0.755188	Immunogenicity-Low
						HLA-B4403	QEYEIRVCA	0.777989	Immunogenicity-Low
						HLA-B4403	TEHQE-YEI	0.664306	Immunogenicity-Low
						HLA-B4403	NES-CLLTW	0.580888	Immunogenicity-Low
						HLA-B4403	VELSDRIYW	0.665186	Immunogenicity-Low
						HLA-B4403	IELSDRIYW	0.663562	Immunogenicity-Low
						HLA-B4403	KELSDRIYW	0.715785	Immunogenicity-Low
						HLA-B4403	IELSDRIYY	0.651263	Immunogenicity-Low
						HLA-B4403	IELSDRIYW	0.663562	Immunogenicity-Low
						HLA-B4403	IELSD-RIY	0.622081	Immunogenicity-Low
						HLA-B4403	'-ELSDRIYW	0.68139	Immunogenicity-Low
						HLA-B4403	SDR-IYWYW	0.722387	Immunogenicity-Low
						HLA-B4403	LELDLRGSY	0.666078	Immunogenicity-Low
						HLA-B4403	PELDLRGSY	0.623931	Immunogenicity-Low
						HLA-B4403	CENQGGESW	0.630991	Immunogenicity-Low
						HLA-B4403	CENQGGESW	0.630991	Immunogenicity-Low
						HLA-B4403	ENQGGESEW	0.59168	Immunogenicity-Low
						HLA-B4403	TDYPVESKY	0.690655	Immunogenicity-Low
						HLA-B4403	VETDYPVEA	0.691209	Immunogenicity-Low
						HLA-B4403	GE-PVETDY	0.563456	Immunogenicity-Low
						HLA-B4403	RELKPVVKY	0.705876	Immunogenicity-Low
						HLA-B4403	RELKPVVVV	0.708516	Immunogenicity-Low
						HLA-B4403	VEDQEFQSF	0.634085	Immunogenicity-Low
						HLA-B4403	EDQEFQISF	0.63747	Immunogenicity-Low
						HLA-B4403	DQEFQISSF	0.555608	Immunogenicity-Low
						HLA-B4403	QEF-QISSF	0.698772	Immunogenicity-Low
						HLA-B4403	EEEKVQLKV	0.694808	Immunogenicity-Low
						HLA-B4403	MEEEKVQLT	0.63566	Immunogenicity-Low
						HLA-B4403	EEEKVQLTK	0.633029	Immunogenicity-Low
						HLA-B4403	EEKVQLTKV	0.638021	Immunogenicity-Low
						HLA-B4403	ME-EEKVQL	0.644681	Immunogenicity-Low
						HLA-B4403	NEAGTASTY	0.580198	Immunogenicity-Low
						HLA-B4403	YEAEIQSSL	0.611482	Immunogenicity-Low
						HLA-B4403	REAEIQSSL	0.629415	Immunogenicity-Low
						HLA-B4403	DEAEIQSSL	0.609757	Immunogenicity-Low
						HLA-B4403	SEAGVKKEV	0.553107	Immunogenicity-Low
						HLA-B4403	VEMEVGVSI	0.618302	Immunogenicity-Low
						HLA-B4403	SEAGVEMKK	0.601135	Immunogenicity-Low
						HLA-B4403	VEMKKEVGV	0.494431	Non-immunogenicity
						HLA-B4403	GEQSETVKM	0.628217	Immunogenicity-Low
						HLA-B4403	SEVKMVDRF	0.620897	Immunogenicity-Low
						HLA-B4403	AERRPTAIW	0.675723	Immunogenicity-Low
						HLA-B4403	TERRPTAIW	0.668507	Immunogenicity-Low
						HLA-B4403	GERRPTAIW	0.676812	Immunogenicity-Low
						HLA-B4403	'-ERRPTAIW	0.6716	Immunogenicity-Low
						HLA-B4403	QEVLPSVHI	0.760849	Immunogenicity-Low
						HLA-B4403	QEVLPSRVH	0.74165	Immunogenicity-Low
						HLA-B4403	QEVLPSDRV	0.685479	Immunogenicity-Low
						HLA-B4403	EEYRFVVAV	0.667086	Immunogenicity-Low
						HLA-B4403	EEYRFRVVA	0.753886	Immunogenicity-Low
						HLA-B4403	EEY-RFRVV	0.680601	Immunogenicity-Low
						HLA-B4403	GTPPISVSW	0.608473	Immunogenicity-Low
						HLA-B4403	QEYQHVKAY	0.717908	Immunogenicity-Low
						HLA-B4403	QEYQHVKAY	0.717908	Immunogenicity-Low
						HLA-B4403	GEYQFHVKA	0.703981	Immunogenicity-Low
						HLA-B4403	QEYQHVKAY	0.717908	Immunogenicity-Low
						HLA-B4403	QEYQFHVKA	0.693376	Immunogenicity-Low
						HLA-B4403	EEK-VTVLI	0.656482	Immunogenicity-Low
						HLA-B4403	DDENLPTSF	0.581317	Immunogenicity-Low
						HLA-B4403	DENLPTSFV	0.649771	Immunogenicity-Low
						HLA-B4403	DEN-LPTSF	0.604076	Immunogenicity-Low
						HLA-B4403	GEDGDVITI	0.624462	Immunogenicity-Low
						HLA-B4403	APHQIPQEY	0.720426	Immunogenicity-Low
						HLA-B4403	QEDYTATGL	0.426626	Non-immunogenicity
						HLA-B4403	STDSMEVQW	0.663917	Immunogenicity-Low
						HLA-B4403	TDS-MEVQW	0.651821	Immunogenicity-Low
						HLA-B4403	VEEPGTTAW	0.583686	Immunogenicity-Low
						HLA-B4403	EKREPGTTW	0.711082	Immunogenicity-Low
						HLA-B4403	REGTTAWQL	0.516536	Immunogenicity-Low
						HLA-B4403	KREPGTTAW	0.635658	Immunogenicity-Low
						HLA-B4403	RE-PGTTAW	0.641235	Immunogenicity-Low
						HLA-B4403	VEDKEAAEW	0.642888	Immunogenicity-Low
						HLA-B4403	EDKEAAAEW	0.676251	Immunogenicity-Low
						HLA-B4403	KEA-AADEW	0.675712	Immunogenicity-Low
						HLA-B4403	SEPTVAQLF	0.681355	Immunogenicity-Low
						HLA-B4403	SEPTVAQYL	0.636345	Immunogenicity-Low
						HLA-B4403	SE-PTVAQY	0.676657	Immunogenicity-Low
						HLA-B4403	EENQSNEHI	0.696177	Immunogenicity-Low
						HLA-B4403	EENQLSNEH	0.690819	Immunogenicity-Low
						HLA-B4403	IESEPYNEL	0.618739	Immunogenicity-Low
						HLA-B4403	NELEVEP-Y	0.624051	Immunogenicity-Low
						HLA-B4403	GRAAPEVTW	0.699606	Immunogenicity-Low
						HLA-B4403	SECQYTVSL	0.616152	Immunogenicity-Low
						HLA-B4403	GELDDRVEI	0.694799	Immunogenicity-Low
						HLA-B4403	LEAPDIHDL	0.529866	Immunogenicity-Low
						HLA-B4403	GEEYIFRVV	0.655718	Immunogenicity-Low
						HLA-B4403	EEYIFRVVA	0.807195	Immunogenicity-High
						HLA-B4403	EEY-IFRVV	0.728056	Immunogenicity-Low
						HLA-B4403	NEIASGPKC	0.606759	Immunogenicity-Low
						HLA-B4403	RELVKGD-W	0.691472	Immunogenicity-Low
						HLA-B4403	KEEEKIFQL	0.6058	Immunogenicity-Low
						HLA-B4403	EEVKEKIQL	0.636121	Immunogenicity-Low
						HLA-B4403	KEEVKEKIF	0.703474	Immunogenicity-Low
						HLA-B4403	KE-EVKEKI	0.671234	Immunogenicity-Low
						HLA-B4403	EEVKE-KIF	0.641547	Immunogenicity-Low
						HLA-B4403	DESRAKLEL	0.639927	Immunogenicity-Low
						HLA-B4403	KESRAKLEL	0.639049	Immunogenicity-Low
						HLA-B4403	KDDEGKYPF	0.504922	Immunogenicity-Low
						HLA-B4403	DDEGKYPFY	0.598508	Immunogenicity-Low
						HLA-B4403	DEG-KYPFY	0.644582	Immunogenicity-Low
						HLA-B4403	IEDLGHGEF	0.538337	Immunogenicity-Low
						HLA-B4403	AEDLGHGEF	0.527211	Immunogenicity-Low
						HLA-B4403	AENKDNVEV	0.641217	Immunogenicity-Low
						HLA-B4403	NKDNVEVQW	0.691899	Immunogenicity-Low
						HLA-B4403	KDN-VEVQW	0.679531	Immunogenicity-Low
						HLA-B4403	AENIAGTGK	0.66955	Immunogenicity-Low
						HLA-B4403	VDEDVTITW	0.614926	Immunogenicity-Low
						HLA-B4403	DEDKVTITW	0.674249	Immunogenicity-Low
						HLA-B4403	DEDKVTITW	0.674249	Immunogenicity-Low
						HLA-B4403	EDRKVTITW	0.713002	Immunogenicity-Low
						HLA-B4403	RET-SRPNW	0.703954	Immunogenicity-Low
						HLA-B4403	GESLPSRQV	0.724136	Immunogenicity-Low
						HLA-B5101	SSISEILTV	0.714851	Immunogenicity-Low
						HLA-B5101	QNDEVPPTI	0.780477	Immunogenicity-Low
						HLA-B5101	FVKKPPQFI	0.791568	Immunogenicity-Low
						HLA-B5101	TVTPEVKKI	0.769814	Immunogenicity-Low
						HLA-B5101	TPEVKKISF	0.726079	Immunogenicity-Low
						HLA-B5101	ISFHVTNLV	0.662452	Immunogenicity-Low
						HLA-B5101	ISF-HVTNL	0.649965	Immunogenicity-Low
						HLA-B5101	SGTPPFDVV	0.78551	Immunogenicity-Low
						HLA-B5101	ITVETHTKV	0.581192	Immunogenicity-Low
						HLA-B5101	TASPDCEVI	0.668699	Immunogenicity-Low
						HLA-B5101	VPFVPLPTV	0.70619	Immunogenicity-Low
						HLA-B5101	VPFRAVPLP	0.705943	Immunogenicity-Low
						HLA-B5101	VPFRAVP-L	0.675305	Immunogenicity-Low
						HLA-B5101	RAVPL-PTV	0.654861	Immunogenicity-Low
						HLA-B5101	VPLPT-VSW	0.764614	Immunogenicity-Low
						HLA-B5101	DPIPPDPPI	0.673329	Immunogenicity-Low
						HLA-B5101	IPPDPPIKL	0.812653	Immunogenicity-High
						HLA-B5101	NPPDPPIKL	0.796447	Immunogenicity-Low
						HLA-B5101	'-PPDPPIKL	0.800008	Immunogenicity-High
						HLA-B5101	TGS-HPISI	0.718537	Immunogenicity-Low
						HLA-B5101	EPVETDYPV	0.620545	Immunogenicity-Low
						HLA-B5101	YPVEARSKY	0.739829	Immunogenicity-Low
						HLA-B5101	SGTPPFKVV	0.773013	Immunogenicity-Low
						HLA-B5101	TP-PFKVVW	0.694785	Immunogenicity-Low
						HLA-B5101	FIRELKPVV	0.709273	Immunogenicity-Low
						HLA-B5101	TAS-FQATL	0.656245	Immunogenicity-Low
						HLA-B5101	DGRVRKHVI	0.697351	Immunogenicity-Low
						HLA-B5101	EA-EIQSSL	0.699437	Immunogenicity-Low
						HLA-B5101	DADISEADI	0.792575	Immunogenicity-Low
						HLA-B5101	EPVETVKMV	0.690752	Immunogenicity-Low
						HLA-B5101	EPV-QSETV	0.779845	Immunogenicity-Low
						HLA-B5101	EAFDSSKHI	0.698829	Immunogenicity-Low
						HLA-B5101	DSSKHII-L	0.655237	Immunogenicity-Low
						HLA-B5101	DPPPEPIMV	0.704632	Immunogenicity-Low
						HLA-B5101	DPPETPPIM	0.693576	Immunogenicity-Low
						HLA-B5101	DPPETPEPI	0.631069	Immunogenicity-Low
						HLA-B5101	ETPEPIM-V	0.798921	Immunogenicity-Low
						HLA-B5101	VPEIPKKQV	0.823878	Immunogenicity-High
						HLA-B5101	VPEERKP-V	0.642728	Immunogenicity-Low
						HLA-B5101	VPSDRVHIV	0.744999	Immunogenicity-Low
						HLA-B5101	LPSDRVHIV	0.757622	Immunogenicity-Low
						HLA-B5101	LPSDRVH-I	0.742079	Immunogenicity-Low
						HLA-B5101	'-PSDRVHIV	0.74553	Immunogenicity-Low
						HLA-B5101	DPIDGGSKI	0.72054	Immunogenicity-Low
						HLA-B5101	LTWD-PPLI	0.749084	Immunogenicity-Low
						HLA-B5101	TPPISVSWF	0.707038	Immunogenicity-Low
						HLA-B5101	TP-PISVSW	0.736675	Immunogenicity-Low
						HLA-B5101	IPGPPISRV	0.680841	Immunogenicity-Low
						HLA-B5101	SPPPPISRV	0.526614	Immunogenicity-Low
						HLA-B5101	PPGPPISRV	0.610624	Immunogenicity-Low
						HLA-B5101	IS-PPGPPI	0.596829	Immunogenicity-Low
						HLA-B5101	'-PGPPISRV	0.668425	Immunogenicity-Low
						HLA-B5101	LAY-KVTNL	0.698257	Immunogenicity-Low
						HLA-B5101	KPEEKVTVL	0.762387	Immunogenicity-Low
						HLA-B5101	KPEEK-VTV	0.726462	Immunogenicity-Low
						HLA-B5101	LPTSFVDNV	0.78077	Immunogenicity-Low
						HLA-B5101	DGDVITIQV	0.778211	Immunogenicity-Low
						HLA-B5101	DGSPITSYI	0.688721	Immunogenicity-Low
						HLA-B5101	SPI-TSYIV	0.646379	Immunogenicity-Low
						HLA-B5101	EPGTTAWQL	0.616226	Immunogenicity-Low
						HLA-B5101	DAGEYQRRV	0.736078	Immunogenicity-Low
						HLA-B5101	DPNPPDPPV	0.660654	Immunogenicity-Low
						HLA-B5101	EPTVAQYLF	0.840347	Immunogenicity-High
						HLA-B5101	EPT-VAQYL	0.834524	Immunogenicity-High
						HLA-B5101	VAQ-YLFKV	0.655031	Immunogenicity-Low
						HLA-B5101	EPY-NELEV	0.811246	Immunogenicity-High
						HLA-B5101	VPIKAAPEV	0.645838	Immunogenicity-Low
						HLA-B5101	EAPPAVPVV	0.618198	Immunogenicity-Low
						HLA-B5101	EAPPAKVPV	0.507459	Immunogenicity-Low
						HLA-B5101	APPAKVPVV	0.70247	Immunogenicity-Low
						HLA-B5101	APPAKVP-V	0.668953	Immunogenicity-Low
						HLA-B5101	'-PPAKVPVV	0.711527	Immunogenicity-Low
						HLA-B5101	DGKDRNLHI	0.730313	Immunogenicity-Low
						HLA-B5101	EAPDIDHDL	0.72021	Immunogenicity-Low
						HLA-B5101	YIF-RVVAV	0.685285	Immunogenicity-Low
						HLA-B5101	SPI-IGFLI	0.669563	Immunogenicity-Low
						HLA-B5101	PPAPPKEEV	0.653624	Immunogenicity-Low
						HLA-B5101	EVKEKIFQL	0.657024	Immunogenicity-Low
						HLA-B5101	DAGLCTCKV	0.777498	Immunogenicity-Low
						HLA-B5101	KPYHGGSKI	0.792833	Immunogenicity-Low
						HLA-B5101	YPFYAGENM	0.685777	Immunogenicity-Low
						HLA-B5101	TSRPNWTQV	0.73486	Immunogenicity-Low
						HLA-B5101	EPLPSRQVV	0.832716	Immunogenicity-High
						HLA-B5101	EPSLPSRQV	0.846262	Immunogenicity-High
						HLA-B5401	SAVLVIKAC	0.692134	Immunogenicity-Low
						HLA-B5401	SAV-LVIKA	0.673137	Immunogenicity-Low
						HLA-B5401	GAQWSPLSA	0.626591	Immunogenicity-Low
						HLA-B5401	VPFVPLPTV	0.729071	Immunogenicity-Low
						HLA-B5401	VPFAVPLPT	0.666562	Immunogenicity-Low
						HLA-B5401	VPFRAVPLP	0.682325	Immunogenicity-Low
						HLA-B5401	VPF-RAVPL	0.63373	Immunogenicity-Low
						HLA-B5401	AAFDITDVA	0.607121	Immunogenicity-Low
						HLA-B5401	FTKPLEDQA	0.684553	Immunogenicity-Low
						HLA-B5401	QAVEEGATA	0.62711	Immunogenicity-Low
						HLA-B5401	DPINPPPPI	0.773831	Immunogenicity-Low
						HLA-B5401	TARDPINPP	0.662089	Immunogenicity-Low
						HLA-B5401	DPINPPDPP	0.6735	Immunogenicity-Low
						HLA-B5401	NPPDPPIKL	0.761468	Immunogenicity-Low
						HLA-B5401	EPVETPVEA	0.75265	Immunogenicity-Low
						HLA-B5401	EPVETDYPV	0.649577	Immunogenicity-Low
						HLA-B5401	YPVEARSKY	0.761481	Immunogenicity-Low
						HLA-B5401	FIRELKPVV	0.697474	Immunogenicity-Low
						HLA-B5401	KPVVVVKYS	0.751195	Immunogenicity-Low
						HLA-B5401	TASTSCYLA	0.684018	Immunogenicity-Low
						HLA-B5401	SPLIRAETV	0.643218	Immunogenicity-Low
						HLA-B5401	EPV-QSETV	0.718921	Immunogenicity-Low
						HLA-B5401	DPCDPPETP	0.664482	Immunogenicity-Low
						HLA-B5401	VPIPKKQVP	0.778395	Immunogenicity-Low
						HLA-B5401	VPEIPKKQV	0.817052	Immunogenicity-High
						HLA-B5401	IPKKQVPEE	0.715823	Immunogenicity-Low
						HLA-B5401	VPSDRVHIV	0.764191	Immunogenicity-Low
						HLA-B5401	LPSDRVHIV	0.778881	Immunogenicity-Low
						HLA-B5401	LPSDRVH-I	0.774415	Immunogenicity-Low
						HLA-B5401	SPPGPPISV	0.742307	Immunogenicity-Low
						HLA-B5401	SPPGPPISR	0.694449	Immunogenicity-Low
						HLA-B5401	KPEEKVTVL	0.755964	Immunogenicity-Low
						HLA-B5401	LPTSFVNVA	0.769243	Immunogenicity-Low
						HLA-B5401	LPTSFVDNV	0.773415	Immunogenicity-Low
						HLA-B5401	SPITSYIVE	0.717487	Immunogenicity-Low
						HLA-B5401	SPI-TSYIV	0.667528	Immunogenicity-Low
						HLA-B5401	IPQEDYTAT	0.740953	Immunogenicity-Low
						HLA-B5401	IPQED-YTA	0.719159	Immunogenicity-Low
						HLA-B5401	TPVVTLSST	0.666497	Immunogenicity-Low
						HLA-B5401	TPV-VTLSS	0.670536	Immunogenicity-Low
						HLA-B5401	DPNQPPPPV	0.823116	Immunogenicity-High
						HLA-B5401	DPNQPPDPP	0.737514	Immunogenicity-Low
						HLA-B5401	YVVEDKEAA	0.630635	Immunogenicity-Low
						HLA-B5401	LSNEHIAKA	0.701005	Immunogenicity-Low
						HLA-B5401	FASILIKDA	0.677547	Immunogenicity-Low
						HLA-B5401	EPYELEVEP	0.711203	Immunogenicity-Low
						HLA-B5401	EPY-NELEV	0.748038	Immunogenicity-Low
						HLA-B5401	VPIKGAPEV	0.696049	Immunogenicity-Low
						HLA-B5401	FPIKGRAAP	0.728084	Immunogenicity-Low
						HLA-B5401	VPIKGRAAP	0.733841	Immunogenicity-Low
						HLA-B5401	VPI-KGRAA	0.66159	Immunogenicity-Low
						HLA-B5401	APAKVPVVP	0.739999	Immunogenicity-Low
						HLA-B5401	EAPPAKVPV	0.6036	Immunogenicity-Low
						HLA-B5401	APPAKVPVV	0.727334	Immunogenicity-Low
						HLA-B5401	PPAKVPVVP	0.671344	Immunogenicity-Low
						HLA-B5401	EAKAPNEAA	0.746594	Immunogenicity-Low
						HLA-B5401	EAKAPNEEA	0.728266	Immunogenicity-Low
						HLA-B5401	APNEEAAKP	0.678109	Immunogenicity-Low
						HLA-B5401	SPIIGFLIE	0.699667	Immunogenicity-Low
						HLA-B5401	SPI-IGFLI	0.717702	Immunogenicity-Low
						HLA-B5401	PPAPPKEEV	0.701704	Immunogenicity-Low
						HLA-B5401	YPYAGENMT	0.732856	Immunogenicity-Low
						HLA-B5401	YPFYAGENM	0.660178	Immunogenicity-Low
						HLA-B5401	TPNWTQVSA	0.686398	Immunogenicity-Low
						HLA-B5401	RPNQVSATV	0.746957	Immunogenicity-Low
						HLA-B5401	SPNWTQVSA	0.693905	Immunogenicity-Low
						HLA-B5401	RPWTQVSAT	0.823861	Immunogenicity-High
						HLA-B5401	RPNWTQVSA	0.762349	Immunogenicity-Low
						HLA-B5401	'-PNWTQVSA	0.716026	Immunogenicity-Low
						HLA-B5401	EPSLPSVVA	0.892824	Immunogenicity-High
						HLA-B5401	EPLPSRQVV	0.835528	Immunogenicity-High
						HLA-B5401	EPSLPSRQV	0.865251	Immunogenicity-High
						HLA-B5401	LPSRQVVAK	0.761463	Immunogenicity-Low
						HLA-B5401	LPS-RQVVA	0.739566	Immunogenicity-Low
						HLA-B5701	RSISEILTV	0.44781	Non-immunogenicity
						HLA-B5701	SSISEILTV	0.425762	Non-immunogenicity
						HLA-B5701	GSKETIVEY	0.455719	Non-immunogenicity
						HLA-B5701	ATLKKPPQF	0.586215	Immunogenicity-Low
						HLA-B5701	VACKLPPFF	0.484003	Non-immunogenicity
						HLA-B5701	IACKLPPFF	0.482484	Non-immunogenicity
						HLA-B5701	KACKLPPFF	0.554954	Immunogenicity-Low
						HLA-B5701	VTPEVKISF	0.452487	Non-immunogenicity
						HLA-B5701	ISFHVTNLV	0.453276	Non-immunogenicity
						HLA-B5701	LSGTPPFVW	0.531672	Immunogenicity-Low
						HLA-B5701	SGTPPFVVW	0.507169	Immunogenicity-Low
						HLA-B5701	GTPPFDVVW	0.524957	Immunogenicity-Low
						HLA-B5701	MSERDEKEF	0.56985	Immunogenicity-Low
						HLA-B5701	VQTKGSKKW	0.623802	Immunogenicity-Low
						HLA-B5701	MQTKGSKKW	0.62285	Immunogenicity-Low
						HLA-B5701	QTK-GSKKW	0.564992	Immunogenicity-Low
						HLA-B5701	GSLRLFVTI	0.405067	Non-immunogenicity
						HLA-B5701	RAVPPTVSW	0.439427	Non-immunogenicity
						HLA-B5701	RAVPPTVSW	0.439427	Non-immunogenicity
						HLA-B5701	RAVPPTVSW	0.439427	Non-immunogenicity
						HLA-B5701	AVPLPTVSW	0.517452	Immunogenicity-Low
						HLA-B5701	VPLPT-VSW	0.459999	Non-immunogenicity
						HLA-B5701	VANESLLTW	0.48755	Non-immunogenicity
						HLA-B5701	VANESLLTW	0.48755	Non-immunogenicity
						HLA-B5701	ANESCLLTW	0.48167	Non-immunogenicity
						HLA-B5701	KILSDRIYW	0.476723	Non-immunogenicity
						HLA-B5701	ISDRIYWYW	0.428223	Non-immunogenicity
						HLA-B5701	KILSDRIYW	0.476723	Non-immunogenicity
						HLA-B5701	ESDRIYWYW	0.428622	Non-immunogenicity
						HLA-B5701	IELSDRIYW	0.543353	Immunogenicity-Low
						HLA-B5701	LSDRIYWYW	0.43053	Non-immunogenicity
						HLA-B5701	'-SDRIYWYW	0.430741	Non-immunogenicity
						HLA-B5701	KCQGGESEW	0.479643	Non-immunogenicity
						HLA-B5701	LSGTPPFKW	0.550855	Immunogenicity-Low
						HLA-B5701	STPPFKVVW	0.48565	Non-immunogenicity
						HLA-B5701	GTPPFKVVW	0.51048	Immunogenicity-Low
						HLA-B5701	GTPPFKVVW	0.51048	Immunogenicity-Low
						HLA-B5701	'-TPPFKVVW	0.488186	Non-immunogenicity
						HLA-B5701	RTASFQATL	0.423126	Non-immunogenicity
						HLA-B5701	SSLRGTASF	0.574652	Immunogenicity-Low
						HLA-B5701	STVKMVDRF	0.43442	Non-immunogenicity
						HLA-B5701	ETVKMVDRF	0.467359	Non-immunogenicity
						HLA-B5701	ATRRPTAIW	0.568742	Immunogenicity-Low
						HLA-B5701	TGRRPTAIW	0.57001	Immunogenicity-Low
						HLA-B5701	LTQGEEYRF	0.411864	Non-immunogenicity
						HLA-B5701	KTCKVSKIL	0.454709	Non-immunogenicity
						HLA-B5701	KILEGKYIF	0.369481	Non-immunogenicity
						HLA-B5701	TTCKVSKIL	0.458711	Non-immunogenicity
						HLA-B5701	VTPPISVSW	0.517936	Immunogenicity-Low
						HLA-B5701	KTPPISVSW	0.542127	Immunogenicity-Low
						HLA-B5701	KTPPISVSW	0.542127	Immunogenicity-Low
						HLA-B5701	GTPPISVSF	0.557451	Immunogenicity-Low
						HLA-B5701	GTPPISVSW	0.574343	Immunogenicity-Low
						HLA-B5701	'-TPPISVSW	0.528818	Immunogenicity-Low
						HLA-B5701	ITFKNTLEL	0.469706	Non-immunogenicity
						HLA-B5701	LSSSMEVQW	0.549096	Immunogenicity-Low
						HLA-B5701	SSTDSMVQW	0.411241	Non-immunogenicity
						HLA-B5701	SSTDSMVQW	0.411241	Non-immunogenicity
						HLA-B5701	STDSMEVQW	0.567772	Immunogenicity-Low
						HLA-B5701	'-TDSMEVQW	0.565276	Immunogenicity-Low
						HLA-B5701	KGAAPEVTW	0.584032	Immunogenicity-Low
						HLA-B5701	KGAAPEVTW	0.584032	Immunogenicity-Low
						HLA-B5701	RAAPEV-TW	0.41703	Non-immunogenicity
						HLA-B5701	LTQGEEYIF	0.452098	Non-immunogenicity
						HLA-B5701	ELNKVEVQW	0.536861	Immunogenicity-Low
						HLA-B5701	LNKDVEVQW	0.552752	Immunogenicity-Low
						HLA-B5701	EDRKVTITW	0.602794	Immunogenicity-Low
						HLA-B5701	ITWKDGLLL	0.434326	Non-immunogenicity
